# Supplementary material for: Muscular grip strength normative values for a Korean population from the Korea National Health and Nutrition Examination Survey, 2014–2015
Source: PLoS One. 2018 Aug 20;13(8):e0201275. doi: 10.1371/journal.pone.0201275 (PMC6101358; doi:10.1371/journal.pone.0201275)
Supplement: S1 File — (XLSX) [file pone.0201275.s005.xlsx]

## Sheet: Sheet1
ID	ID_fam	year	region	town_t	apt_t	psu	sex	age	age_month	incm	ho_incm	edu	occp	wt1415	wt_hs	wt_itvex	wt_pft	wt_tr	wt_ntr	wt_tot	wt_pftr	wt_pfnt	wt_trnt	wt_pftrnt	kstrata	GS_largest_R	GS_largest_L	GS_largest	GS_largest_both_hands	maximal grip strength	Relative grip strength	dominant_GS	dominant_RGS	age_5yTWO_g	height_cm	weight_kg	WC_cm	BMI
A209716213	A2097162	2014	1	1	1	A209	2	30	364	2	3	4	7	3630.42	5591.03	7260.84		15560.5	7269.34	8778.8			16686.3		612	28.4	26.4	28.4	28.4	28.4	0.981346	28.4	0.981346	5	153.4	68.1	81.9	28.9399
A209716214	A2097162	2014	1	1	1	A209	2	56	676	3	3	1	7	3082.66	5591.03	6165.32			6251.76	6382.22					612	25	18.5	25	25	25	0.88026	25	0.88026	10	151.4	65.1	84	28.4007
A209716216	A2097162	2014	1	1	1	A209	1	29	349	2	3	4	7	8150.59	5591.03	16301.2		25949.2	21695	22923.4			28842.5		612	50.6	47.8	50.6	50.6	50.6	1.76554	50.6	1.76554	4	171.2	84	85.5	28.6597
A209724716	A2097247	2014	1	1	1	A209	1	65	787	1	1	1	3	1803.21	5591.03	3606.42			3669.08	4071.15					612	33.1	33.6	33.6	33.6	33.6	1.66434	33.1	1.63957	12	160.8	52.2	71	20.1882
A209731515	A2097315	2014	1	1	1	A209	2	57	695	2	2	2	7	2311.99	5591.03	4623.99	6035.66	6720.7			9063.8				612		14.7	14.7					#VALUE!	10	157.7	48.3	63.3	19.4215
A209731516	A2097315	2014	1	1	1	A209	1	66	797	2	2	4	7	1803.21	5591.03	3606.42	5671.52	6163.06	7338.16	8142.3	8410.97	12064.6	12961.3	18069.1	612	36.5	35.4	36.5	36.5	36.5	1.51164	36.5	1.51164	12	168.8	68.8	84	24.1459
A209736613	A2097366	2014	1	1	1	A209	1	11	135	3	3				5591.03				7089.3						612								#VALUE!	1
A209736614	A2097366	2014	1	1	1	A209	2	15	190	3	3	2	7	3364.52	5591.03	6729.05		20969	6662.85	13314.2			20151.3		612	37	32.3	37	37	37	1.43966	37	1.43966	2	169.8	74.1	79.3	25.7006
A209736615	A2097366	2014	1	1	1	A209	2	41	496	3	3	3	7	2945.29	5591.03	5890.58		16388.8	6083.63	8025.92			16396.6		612	31.7	29.6	31.7	31.7	31.7	1.03601	31.7	1.03601	7	162.2	80.5	98.4	30.5981
A209736616	A2097366	2014	1	1	1	A209	1	47	572	3	3	4	3	5074.27	5591.03	10148.5	22471.9		12017.7	17011.8		25849.3			612	50.6	51	51	51	51	1.81577	50.6	1.80153	8	171.8	82.9	88	28.0872
A209738313	A2097383	2014	1	1	1	A209	2	76	923	4	2	1	7	2819.82	5591.03	5639.65	5789.52		5383.45	4954.65		5981.29			612	21.6	20	21.6	21.6	21.6	0.865955	21.6	0.865955	15	151.3	57.1	81.7	24.9435
A209738314	A2097383	2014	1	1	1	A209	2	17	206	2	2	2	7	3364.52	5591.03	6729.05			8883.8	13314.2					612	22.6	17.5	22.6	22.6	22.6	1.13198	22.6	1.13198	2	155.7	48.4	61	19.9649
A209738316	A2097383	2014	1	1	1	A209	2	53	643	2	2	3	3	4630.9	5591.03	9261.79	6284.39		8609.53	7094.43		6451.23			612	19	18	19	19	19	1.03359	19	1.03359	9	157.5	45.6	58	18.3825
A209745116	A2097451	2014	1	1	1	A209	1	40	489	1	2	3	3	4002.22	5591.03	8004.45	10572.4		10234.2	11362		13074.8			612	43.6	39.1	43.6	43.6	43.6	1.58893	43.6	1.58893	7	173.5	82.6	86.5	27.4398
A209758714	A2097587	2014	1	1	1	A209	1	2	28	2	3	1		2106.35	5591.03	4212.71			4237.86	4028.88					612								#VALUE!		93.6	13.3	43	15.181
A209758715	A2097587	2014	1	1	1	A209	2	35	430	2	3	4	7	2649.34	5591.03	5298.68			5139.23	5816.96					612								#VALUE!	6	160.7	70.1	92.8	27.1448
A209758716	A2097587	2014	1	1	1	A209	1	36	439	2	3	3	1	3134.75	5591.03	6269.49		16915.8	7760.31	10000			19736.5		612	42.8	36.2	42.8	42.8	42.8	1.69686	42.8	1.69686	6	177.2	79.2	87.4	25.2231
A209765513	A2097655	2014	1	1	1	A209	1	17	210	3	3	2	7	3085.4	5591.03	6170.81		10307.1	6181.73	8961.99			17213.2		612	37.1	34.7	37.1	37.1	37.1	1.88229	37.1	1.88229	2	175.2	60.5	68.3	19.71
A209765514	A2097655	2014	1	1	1	A209	1	19	228	3	3	3	6	3085.4	5591.03	6170.81			6181.73	8961.99					612	39.9	39.4	39.9	39.9	39.9	1.74151	39.9	1.74151	2	178.5	73	74.1	22.9111
A209765515	A2097655	2014	1	1	1	A209	2	44	531	3	3	3	6	2945.29	5591.03	5890.58	7091.74		6083.63	6019.44		7358.1			612	21.9	23.1	23.1	23.1	23.1	1.01834	21.9	0.965444	7	156.7	55.7	71.5	22.6839
A209765516	A2097655	2014	1	1	1	A209	1	49	598	3	3	4	6	5074.27	5591.03	10148.5	11235.9	31010.5	12017.7	12758.8	25792.1	12924.6	26663	30112.4	612	45.6	43.3	45.6	45.6	45.6	2.24133	45.6	2.24133	8	171.3	59.7	72.1	20.3451
A209775713	A2097757	2014	1	1	1	A209	1	13	158	2	3	1		4032.13	5591.03	8064.26			7089.3	6219.66					612	28.6	23.9	28.6	28.6	28.6	1.31978	28.6	1.31978	1	168.6	61.6	76	21.6703
A209775714	A2097757	2014	1	1	1	A209	1	16	201	3	3	2	7	3085.4	5591.03	6170.81			6181.73	8961.99					612	36.1	35.5	36.1	36.1	36.1	1.24631	36.1	1.24631	2	170.8	84.5	88.8	28.9655
A209775715	A2097757	2014	1	1	1	A209	2	45	549	2	3	3	6	2930.28	5591.03	5860.56	7140.54		6232.86	6046.98		7582.06			612	26.2	26.6	26.6	26.6	26.6	1.38387	26.2	1.36306	8	159.5	48.9	66	19.2215
A209775716	A2097757	2014	1	1	1	A209	1	41	496	2	3	3	1	4002.22	5591.03	8004.45	10572.4		10234.2	11362		13074.8			612	36.8	33.5	36.8	36.8	36.8	1.88235	36.8	1.88235	7	171.2	57.3	67.5	19.55
A209780813	A2097808	2014	1	1	1	A209	2	27	333	3	4	4	1	4191.2	5591.03	8382.39			7265.33	12381					612	15.6	15.9	15.9	15.9	15.9	0.459835	15.6	0.451159	4	164	93	99	34.5776
A209780814	A2097808	2014	1	1	1	A209	1	31	381	4	4	4	2	6129.15	5591.03	12258.3			8245.4	14005.8					612	42.8	40.9	42.8	42.8	42.8	1.55533	42.8	1.55533	5	177.5	86.7	95	27.5183
A209780815	A2097808	2014	1	1	1	A209	2	56	676	4	4				5591.03				4688.82						612								#VALUE!	10
A209780816	A2097808	2014	1	1	1	A209	1	62	754	4	4	4	5	3546.72	5591.03	7093.45	11343		6956	5428.2		12064.6			612	45.1	42.5	45.1	45.1	45.1	1.52259	45.1	1.52259	11	168.3	83.9	97.3	29.6206
A209782513	A2097825	2014	1	1	1	A209	1	17	210	2	2	2	7	3085.4	5591.03	6170.81			6181.73	8961.99					612	50.9	48.3	50.9	50.9	50.9	2.40434	50.9	2.40434	2	173.6	63.8	68.1	21.17
A209782515	A2097825	2014	1	1	1	A209	2	29	355	1	2	4	7	3143.4	5591.03	6286.8		9060.03	7265.33	9285.72			15124.4		612	32.9	31.2	32.9	32.9	32.9	1.58595	32.9	1.58595	4	169.5	59.6	72.1	20.7447
A209782516	A2097825	2014	1	1	1	A209	1	31	383	1	2	3	1	4596.86	5591.03	9193.72		9232.62	8245.4	10504.3			16351.6		612	52.4	45.7	52.4	52.4	52.4	2.22319	52.4	2.22319	5	174.9	72.1	75.2	23.5698
A209787616	A2097876	2014	1	1	1	A209	2	39	479	3	3	4	1	2649.34	5591.03	5298.68			5139.23	5816.96					612	25.5	27.7	27.7	27.7	27.7	1.39516	25.5	1.28436	6	159.8	50.7	63.9	19.8543
A209794414	A2097944	2014	1	1	1	A209	1	1	12	1	2	1		2106.35	5591.03	4212.71			4237.86	6043.32					612								#VALUE!			9.2	42.5
A209794415	A2097944	2014	1	1	1	A209	1	36	442	1	2				5591.03				7760.31						612								#VALUE!	6
A209794416	A2097944	2014	1	1	1	A209	2	32	392	1	2	3	7	5445.63	5591.03	10891.3			5452	9876.15					612	29.9	25	29.9	29.9	29.9	1.46684	29.9	1.46684	5	161.4	53.1	76	20.3839
A209797813	A2097978	2014	1	1	1	A209	1	3	39	3	3	1		2106.35	5591.03	4212.71			4237.86	4028.88					612								#VALUE!		96.3	15.3	49.1	16.4983
A209797814	A2097978	2014	1	1	1	A209	1	30	368	3	3	4	1	4596.86	5591.03	9193.72			8245.4	10504.3					612	42.6	40.6	42.6	42.6	42.6	1.75496	42.6	1.75496	5	181.2	79.7	77.6	24.274
A209797815	A2097978	2014	1	1	1	A209	2	56	673	3	3	3	7	2311.99	5591.03	4623.99	12071.3		4688.82	4786.67		12292.8			612	22.1	21.6	22.1	22.1	22.1	0.833801	22.1	0.833801	10	156.6	65	81.2	26.5051
A209797816	A2097978	2014	1	1	1	A209	1	60	720	4	3	4	1	2660.04	5591.03	5320.09			6956	4071.15					612	39.7	37.2	39.7	39.7	39.7	1.77865	39.7	1.77865	11	169.2	63.9	80	22.3203
A209799515	A2097995	2014	1	1	1	A209	2	64	772	3	3	3	1	3219.53	5591.03	6439.06		18199.4	6613.31	5573.99			18606		612	27.6	25.1	27.6	27.6	27.6	1.02109	27.6	1.02109	11	161.5	70.5	82.9	27.0299
A209799516	A2097995	2014	1	1	1	A209	1	69	839	3	3	3	7	2704.81	5591.03	5409.63			5503.62	6106.72					612	41.3	42.2	42.2	42.2	42.2	1.63338	41.3	1.59855	12	172.3	76.7	87	25.836
A210724713	A2107247	2014	1	1	1	A210	2	7	86	2	2	1		2943.46	7971.37	5886.92			5932.04	8926.72					612								#VALUE!		122.6	23.9	52.9	15.9007
A210724714	A2107247	2014	1	1	1	A210	2	9	108	2	2	1		2943.46	7971.37	5886.92			5932.04	8926.72					612								#VALUE!		136.7	34.6	61.7	18.5157
A210724715	A2107247	2014	1	1	1	A210	2	38	467	2	2	4	7	7554.55	7971.37	15109.1			7327.22	11058					612	21.7	21.5	21.7	21.7	21.7	0.934163	21.7	0.934163	6	159.1	58.8	79.3	23.2293
A210724716	A2107247	2014	1	1	1	A210	1	39	468	1	2				7971.37				11064.2						612								#VALUE!	6
A210729816	A2107298	2014	1	1	1	A210	2	64	769	1	1	1	7	3060.14	7971.37	6120.29			6285.91	5298.04					612		22.8	22.8				22.8	1.24684	11	147.9	40	69.1	18.2862
A210738313	A2107383	2014	1	1	1	A210	1	26	320	4	4	4	3	9622.78	7971.37	19245.6									612	37.8	32.6	37.8	37.8	37.8	1.74542	37.8	1.74542	4	184.6	73.8	82.6	21.6567
A210738314	A2107383	2014	1	1	1	A210	2	29	352	4	4	4	3	5975.56	7971.37	11951.1									612	26.9	24.4	26.9	26.9	26.9	1.32194	26.9	1.32194	4	162.6	53.8	69.1	20.3489
A210738316	A2107383	2014	1	1	1	A210	1	58	705	4	4	3	2	7356.5	7971.37	14713	21894	29935.7			26774				612	54.9	47.9	54.9	54.9	54.9	2.29517	54.9	2.29517	10	180	77.5	90.3	23.9198
A210741715	A2107417	2014	1	1	1	A210	2	73	880	2	1	1	6	4004.67	7971.37	8009.33			8861.65	10596.1					612								#VALUE!	14	147.6	45.9	77.6	21.0688
A210762114	A2107621	2014	1	1	1	A210	2	41	494	1	2	3	7	4199.22	7971.37	8398.45		30289.3	8673.68	8582.17			35066		612	29.9	24	29.9	29.9	29.9	1.12843	29.9	1.12843	7	163	70.4	84.2	26.497
A210762115	A2107621	2014	1	1	1	A210	2	64	774	2	2	1	7	3060.14	7971.37	6120.29			6285.91	5298.04					612								#VALUE!	11	156.3	60	86.5	24.5603
A210762116	A2107621	2014	1	1	1	A210	1	70	851	3	2	2	5	2494.2	7971.37	4988.4	22404.2		4791.74	5804.41		25480.2			612	29.6	28	29.6	29.6	29.6	1.34676	29.6	1.34676	14	160.9	56.9	79.4	21.9786
A210768915	A2107689	2014	1	1	1	A210	2	20	240	3	3	3	7	5399.05	7971.37	10798.1		20755.8	11876.1	12424			24597.1		612	25.7	23.2	25.7	25.7	25.7	1.17325	25.7	1.17325	3	163.7	58.7	71.3	21.9049
A210768916	A2107689	2014	1	1	1	A210	2	46	554	3	3	3	7	4177.82	7971.37	8355.65	10180.6		8886.44	8621.43		10810.1			612	29.2	28.5	29.2	29.2	29.2	1.54805	29.2	1.54805	8	154.8	45.2	67.2	18.8624
A210770614	A2107706	2014	1	1	1	A210	2	80	1087	3	1			2680.23	7971.37	5360.46			5756.55	5298.04					612								#VALUE!	16	144.9	36.4	61.4	17.3366
A210770615	A2107706	2014	1	1	1	A210	2	62	749	1	1	2	3	3060.14	7971.37	6120.29	12381.5	25947.7	6285.91	5298.04	36494.2	12791.7	26527.4	38805.1	612	21.9	21.3	21.9	21.9	21.9	0.926921	21.9	0.926921	11	151.6	54.3	75.6	23.6266
A210770616	A2107706	2014	1	1	1	A210	1	67	808	1	1	1	3	2570.91	7971.37	5141.82	12129.2		5231.16	5804.41		12900.8			612	47.1	46.3	47.1	47.1	47.1	1.81985	47.1	1.81985	12	167.6	72.7	90.2	25.8813
A210792716	A2107927	2014	1	1	1	A210	1	48	583	2	3	3	5	7234.59	7971.37	14469.2	16019.6	16140.5	17134.2	18190.8	18386.4	18427.2	19007.3	21466.3	612	34.6	33.1	34.6	34.6	34.6	1.79024	34.6	1.79024	8	157.1	47.7	73.4	19.3271
A210794411	A2107944	2014	1	1	1	A210	2	24	294	2	3			5399.05	7971.37	10798.1									612	21.2	19.5	21.2	21.2	21.2	1.09917	21.2	1.09917	3	170.7	56.2	67.6	19.2872
A210794412	A2107944	2014	1	1	1	A210	2	27	335	2	3			4481.67	7971.37	8963.35									612	19.2	19.9	19.9	19.9	19.9	1.03109	19.2	0.994816	4	174.1	58.5	66.7	19.3
A210794413	A2107944	2014	1	1	1	A210	2	30	369	2	3			3882.03	7971.37	7764.06		27731.6							612	33.3	30	33.3	33.3	33.3	1.65341	33.3	1.65341	5	164.5	54.5	67.8	20.1402
A210794415	A2107944	2014	1	1	1	A210	2	55	664	3	3	2	7	3296.31	7971.37	6592.61	8605.29	23954.9			25845.3				612	26.4	25.6	26.4	26.4	26.4	1.10283	26.4	1.10283	10	159.5	60.9	84.4	23.9384
A210794416	A2107944	2014	1	1	1	A210	1	59	711	2	3	2	5	5517.38	7971.37	11034.8	10947								612	39.4	36.9	39.4	39.4	39.4	1.47366	39.4	1.47366	10	180.7	87.3	101.2	26.7361
A210801215	A2108012	2014	1	1	1	A210	2	64	772	1	1	1	7	3060.14	7971.37	6120.29	8254.36		12571.8	10596.1		17055.6			612	18.6	20.4	20.4	20.4	20.4	0.796875	18.6	0.726562	11	150	57.6	85.8	25.6
A210801216	A2108012	2014	1	1	1	A210	1	41	497	1	1	4	1	5706.14	7971.37	11412.3	15073.6								612	36	37.8	37.8	37.8	37.8	1.72985	37.8	1.72985	7	170.2	63.3	82.6	21.8517
A210818212	A2108182	2014	1	1	1	A210	2	10	123	1	2	1		4805.85	7971.37	9611.7			8894.06	11223.1					612	9.9	9.6	9.9	9.9	9.9	0.700434	9.9	0.700434	1	141	28.1	54.6	14.1341
A210818213	A2108182	2014	1	1	1	A210	2	37	448	1	2	4	2	5036.37	7971.37	10072.7			9769.62	10366.8					612	26.1	26.8	26.8	26.8	26.8	1.47018	26.1	1.43178	6	160.4	46.9	68.8	18.2291
A210818215	A2108182	2014	1	1	1	A210	2	66	803	3	2	1	7	3777.2	7971.37	7554.4	12381.5		8507.87	6622.55		12791.7			612	25.5	23.9	25.5	25.5	25.5	1.16453	23.9	1.09146	12	156.6	53.7	75.6	21.8973
A210818216	A2108182	2014	1	1	1	A210	1	70	851	3	2	1	7	3325.6	7971.37	6651.2	12129.2		6388.98	7255.51		12900.8			612	42.1	41.1	42.1	42.1	42.1	2.06009	42.1	2.06009	14	161.8	53.5	83.8	20.436
A210821613	A2108216	2014	1	1	1	A210	2	6	74	1	2	1		2943.46	7971.37	5886.92			5932.04	8926.72					612								#VALUE!		111	20.6	53.4	16.7194
A210821614	A2108216	2014	1	1	1	A210	2	8	96	1	2	1		2943.46	7971.37	5886.92			5932.04	8926.72					612								#VALUE!		125	24.6	51.8	15.744
A210821615	A2108216	2014	1	1	1	A210	2	42	506	1	2	3	7	8398.45	7971.37	16796.9	20222		17347.4	11442.9		20981.5			612	24.3	23.5	24.3	24.3	24.3	1.15255	24.3	1.15255	7	158.4	52.9	68.9	21.0836
A211714513	A2117145	2014	1	1	2	A211	1	1	18	4	4	1		1944.6	5161.67	3889.2			3912.42	3719.49					601								#VALUE!		83	12.4	44.7	17.9997
A211714514	A2117145	2014	1	1	2	A211	2	10	125	4	4	1		3111.92	5161.67	6223.83			5759.14	5813.81					601	15.6	15.5	15.6	15.6	15.6	0.86568	15.6	0.86568	1	148.8	39.9	64.5	18.0205
A211714515	A2117145	2014	1	1	2	A211	2	38	466	4	4	4	7	2445.89	5161.67	4891.78			4744.57	5370.25					601		29.1	29.1					#VALUE!	6	159.3	67.3	83.7	26.5206
A211714516	A2117145	2014	1	1	2	A211	1	43	519	4	4	4	1	3694.88	5161.67	7389.76	9760.54	20384.7	9448.26	10489.5	13126.5	12070.8	36236.3	16113.4	601	48.5	43.5	48.5	48.5	48.5	1.84022	48.5	1.84022	7	182	87.3	95.1	26.3555
A211726413	A2117264	2014	1	1	2	A211	2	79	958	4	3	1	7	1735.52	5161.67	3471.04			3727.52	3430.63					601	23.3	18.9	23.3	23.3	23.3	0.891813	23.3	0.891813	15	159.3	66.3	94.8	26.1265
A211726414	A2117264	2014	1	1	2	A211	2	10	121	3	3	1		3111.92	5161.67	6223.83			5759.14	5813.81					601	16.4	16.2	16.4	16.4	16.4	0.889559	16.4	0.889559	1	143	37.7	64.4	18.4361
A211726415	A2117264	2014	1	1	2	A211	2	41	503	2	3	3	2	2719.11	5161.67	5438.22	9820.71		5616.44	5557.19		10189.6			601	27.5	26.4	27.5	27.5	27.5	1.19609	27.5	1.19609	7	156.9	56.6	75.1	22.9917
A211726416	A2117264	2014	1	1	2	A211	1	47	571	3	3	4	1	4684.59	5161.67	9369.19	15559.6		11094.8	11779		17898.2			601	48.6	45	48.6	48.6	48.6	2.1942	48.6	2.1942	8	176.5	69	83.3	22.1493
A211731511	A2117315	2014	1	1	2	A211	2	74	891	4	4	1	7	1944.85	5161.67	3889.69	16034.8								601	18	18.6	18.6	18.6	18.6	0.787055	18	0.761666	14	157.2	58.4	89	23.6324
A211731512	A2117315	2014	1	1	2	A211	1	6	82	4	4	1		2542.37	5161.67	5084.74			4547.28	6312.72					601								#VALUE!		121.4	22.5	50.7	15.2667
A211731513	A2117315	2014	1	1	2	A211	1	12	147	3	4	1		3722.49	5161.67	7444.98			10908.1	8613.04					601	21.7	23.9	23.9	23.9	23.9	1.432	21.7	1.30019	1	159.2	42.3	59.5	16.6899
A211731514	A2117315	2014	1	1	2	A211	1	13	163	3	4	1		3722.49	5161.67	7444.98			10908.1	8613.04					601	33.2	31.7	33.2	33.2	33.2	2.05163	33.2	2.05163	1	173.3	48.6	63	16.1823
A211731515	A2117315	2014	1	1	2	A211	2	41	498	3	4			4078.67	5161.67	8157.33			9360.74	8335.78					601								#VALUE!	7	163.2	60.4	75.4	22.6776
A211733215	A2117332	2014	1	1	2	A211	2	55	670	2	2				5161.67				6493.12						601								#VALUE!	10
A211733216	A2117332	2014	1	1	2	A211	1	55	668	1	2	1	5	9362.44	5161.67	18724.9	14177		15453.3	19850.1		16994.6			601								#VALUE!	10	158.5	68.9	95.2	27.4259
A211741715	A2117417	2014	1	1	2	A211	2	53	647	4	4			8550.55	5161.67	17101.1	17405.4								601								#VALUE!	9	157.4	59.4		23.976
A211746813	A2117468	2014	1	1	2	A211	1	22	271	3	3	3	7	10972.9	5161.67	21945.7									601								#VALUE!	3	175.4	61.2	69.7	19.8926
A211746815	A2117468	2014	1	1	2	A211	2	52	627	3	3	3	7	3800.24	5161.67	7600.49	5801.78	27629.7			17215.4				601	19.9	20.4	20.4	20.4	20.4	0.871882	19.9	0.850513	9	152.9	54.7	76.6	23.3977
A211746816	A2117468	2014	1	1	2	A211	1	51	622	3	3	4	1	5017.84	5161.67	10035.7	11118.6								601	44.2	40.1	44.2	44.2	44.2	1.72709	44.2	1.72709	9	172.1	75.8	85.7	25.5922
A211751914	A2117519	2014	1	1	2	A211	1	7	87	2	2	1		2542.37	5161.67	5084.74			4547.28	4208.48					601								#VALUE!		119.2	23.1	54.9	16.2577
A211751915	A2117519	2014	1	1	2	A211	2	38	464	1	2	4	7	2445.89	5161.67	4891.78		13174.8	4744.57	5370.25			12943.6		601	34.4	29.2	34.4	34.4	34.4	1.60543	34.4	1.60543	6	163.1	57	72.5	21.4273
A211751916	A2117519	2014	1	1	2	A211	1	38	466	1	2	4	1	2894.02	5161.67	5788.03			7164.36	9232.08					601	41.3	37.6	41.3	41.3	41.3	1.71803	41.3	1.71803	6	172.1	71.2	85.4	24.0391
A211758715	A2117587	2014	1	1	2	A211	2	80	970	4	3	4	7	1735.52	5161.67	3471.04			3727.52	3430.63					601	16.2	17.3	17.3	17.3	17.3	0.80444	17.3	0.80444	16	151.1	49.1	75.5	21.5056
A211758716	A2117587	2014	1	1	2	A211	1	80	1035	4	3			1550.49	5161.67	3100.98			3128.6	3758.51					601	21.5	21.2	21.5	21.5	21.5	0.952361	21.5	0.952361	16	160.7	58.3	79.4	22.5755
A211763811	A2117638	2014	1	1	2	A211	2	68	826	4	4	1	7	1834.38	5161.67	3668.76	7126.56	22402.4	4131.81	3430.63	32224.6	7362.62	17177.2	33503.2	601	22.4	22.1	22.4	22.4	22.4	0.875002	22.4	0.875002	12	156	62.3	91.6	25.5999
A211763812	A2117638	2014	1	1	2	A211	1	73	880	4	4	1	6	1615.06	5161.67	3230.12	6981.3		3102.78	3758.51		7425.44			601	30.3	29.1	30.3	30.3	30.3	1.20012	30.3	1.20012	14	156.2	61.6	90.3	25.2475
A211763813	A2117638	2014	1	1	2	A211	2	13	162	3	4	1		3111.92	5161.67	6223.83			5759.14	5813.81					601	40.8	39.4	40.8	40.8	40.8	1.46189	40.8	1.46189	1	169.2	79.9	83	27.9091
A211763814	A2117638	2014	1	1	2	A211	1	15	190	4	4	1	7	2848.46	5161.67	5696.93		19031.2	5707.01	8273.76			23836.9		601	36.5	38.5	38.5	38.5	38.5	1.79564	36.5	1.70236	2	172.5	63.8	69.4	21.4409
A211763815	A2117638	2014	1	1	2	A211	2	44	528	3	4			2719.11	5161.67	5438.22			5616.44	5557.19					601	38.5	36	38.5	38.5	38.5	1.84374	38.5	1.84374	7	164.2	56.3	65.8	20.8815
A211763816	A2117638	2014	1	1	2	A211	1	47	569	3	4	4	3	4684.59	5161.67	9369.19	13830.8		11094.8	11779		15909.5			601	33.3	31.7	33.3	33.3	33.3	1.36991	33.3	1.36991	8	165.4	66.5	91.4	24.3081
A211767213	A2117672	2014	1	1	2	A211	2	2	32	4	4	1		2103.8	5161.67	4207.59			3805.31	3836.63					601								#VALUE!		87.8	13.9	49.3	18.0312
A211767214	A2117672	2014	1	1	2	A211	1	3	47	4	4	1		1944.6	5161.67	3889.2			3912.42	3719.49					601								#VALUE!		100.5	16.9	52.3	16.7323
A211767215	A2117672	2014	1	1	2	A211	2	36	443	4	4	4	7	2445.89	5161.67	4891.78			4744.57	5370.25					601	24.7	26.7	26.7	26.7	26.7	1.35608	24.7	1.2545	6	156.3	48.1	68.6	19.6892
A211767216	A2117672	2014	1	1	2	A211	1	43	524	4	4	4	1	3694.88	5161.67	7389.76	9760.54		9448.26	10489.5		12070.8			601	45.4	42.1	45.4	45.4	45.4	1.9065	45.4	1.9065	7	179	76.3	92.1	23.8132
A211777414	A2117774	2014	1	1	2	A211	1	2	33	1	2	1		1944.6	5161.67	3889.2			3912.42	3719.49					601								#VALUE!		85.7	11.5	41	15.658
A211777415	A2117774	2014	1	1	2	A211	2	35	431	1	2	4	3	2445.89	5161.67	4891.78			4744.57	5370.25					601	19.9	20	20	20	20	1.10056	19.9	1.09505	6	159.1	46	63.9	18.1726
A211777416	A2117774	2014	1	1	2	A211	1	36	439	1	2	3	3	2894.02	5161.67	5788.03			7164.36	9232.08					601	47.4	46.1	47.4	47.4	47.4	2.02171	47.4	2.02171	6	171.8	69.2	81.7	23.4455
A211779113	A2117791	2014	1	1	2	A211	1	27	327	2	2	3	7	5643.51	5161.67	11287		17967.3							601	38.9	35.4	38.9	38.9	38.9	1.45207	38.9	1.45207	4	172.7	79.9	95.6	26.7893
A211779115	A2117791	2014	1	1	2	A211	2	55	660	2	2	4	1	2134.45	5161.67	4268.9	5572.16								601	29.3	27.1	29.3	29.3	29.3	1.34916	29.3	1.34916	10	165.8	59.7	79.9	21.7173
A211779116	A2117791	2014	1	1	2	A211	1	59	717	2	2	4	2	3572.65	5161.67	7145.3	7088.49	10233.8			17336.9				601	36.6	37.2	37.2	37.2	37.2	1.78048	36.6	1.75176	10	162.1	54.9	76	20.8933
A211785913	A2117859	2014	1	1	2	A211	2	12	148	4	4	1		6223.83	5161.67	12447.7		15458.8	11518.3	11627.6			24276.7		601	16.4	17.1	17.1	17.1	17.1	0.916473	16.4	0.878957	1	146.6	40.1	65.2	18.6585
A211785915	A2117859	2014	1	1	2	A211	2	45	545	4	4	3	7	5410.51	5161.67	10821	13184.4		11508.4	11165.2		13999.6			601	25.2	24.9	25.2	25.2	25.2	1.10079	25.2	1.10079	8	157.1	56.5	76.1	22.8927
A211791010	A2117910	2014	1	1	2	A211	2	42	510	4	4			2719.11	5161.67	5438.22	6547.14		5616.44	5557.19		6793.04			601	23.6	23.1	23.6	23.6	23.6	1.00848	23.6	1.00848	7	168.7	66.6	87.6	23.4015
A211791013	A2117910	2014	1	1	2	A211	2	4	50	4	4			2103.8	5161.67	4207.59			3805.31	3836.63					601								#VALUE!		105.7	20.1	51.7	17.9906
A211791014	A2117910	2014	1	1	2	A211	1	5	68	4	4			2542.37	5161.67	5084.74			4547.28	4208.48					601								#VALUE!		114.9	20.9	49.8	15.8309
A211791015	A2117910	2014	1	1	2	A211	1	8	97	4	4			2542.37	5161.67	5084.74			4547.28	4208.48					601								#VALUE!		135	31.4	56	17.2291
A211791016	A2117910	2014	1	1	2	A211	1	41	502	4	4			3694.88	5161.67	7389.76	9760.54		9448.26	10489.5		12070.8			601	48.2	48.5	48.5	48.5	48.5	2.29009	48.2	2.27593	7	176.4	65.9	81.3	21.1782
A211799514	A2117995	2014	1	1	2	A211	1	4	48	4	4	1		1944.6	5161.67	3889.2			3912.42	3719.49					601								#VALUE!		99.3	14.5	46.6	14.7052
A211799515	A2117995	2014	1	1	2	A211	2	35	431	4	4	4	7	2445.89	5161.67	4891.78			4744.57	5370.25					601	22.4	19.3	22.4	22.4	22.4	0.998512	22.4	0.998512	6	158.7	56.5	78.9	22.4334
A211799516	A2117995	2014	1	1	2	A211	1	36	438	4	4	4	2	2894.02	5161.67	5788.03		15616.8	7164.36	9232.08			18220.8		601		38.6	38.6					#VALUE!	6	174	65.1	78.3	21.5022
A211802914	A2118029	2014	1	1	2	A211	2	20	247	4	4				5161.67				7690.1						601								#VALUE!	3
A211802915	A2118029	2014	1	1	2	A211	2	48	585	4	4	4	1	4057.88	5161.67	8115.76	6592.19		5754.21	8373.91		6999.8			601								#VALUE!	8	154.5	47.9	73.1	20.0668
A211802916	A2118029	2014	1	1	2	A211	1	51	617	4	4	3	2	5645.08	5161.67	11290.2	11118.6		11690.8	18108.9		14443.6			601	50.1	46.1	50.1	50.1	50.1	2.06383	50.1	2.06383	9	178.1	77	85.2	24.2752
A211809713	A2118097	2014	1	1	2	A211	1	3	43	4	4	1		1944.6	5161.67	3889.2			3912.42	3719.49					601								#VALUE!		92.2	14.6	47.3	17.1748
A211809714	A2118097	2014	1	1	2	A211	1	5	68	4	4	1		2542.37	5161.67	5084.74			4547.28	4208.48					601								#VALUE!		111.9	20	48.5	15.9724
A211809715	A2118097	2014	1	1	2	A211	2	43	522	3	4	4	7	2719.11	5161.67	5438.22	6547.14	15130.3	5616.44	5557.19	19636.4	6793.04	15137.4	20691.8	601	27.6	24.6	27.6	27.6	27.6	1.1251	27.6	1.1251	7	153.1	57.5	80.3	24.5311
A211809716	A2118097	2014	1	1	2	A211	1	45	549	3	4	4	2	4684.59	5161.67	9369.19	10373.1		11094.8	11779		11932.1			601	31.8	32.8	32.8	32.8	32.8	1.74187	31.8	1.68877	8	168.4	53.4	69.5	18.8303
A211819913	A2118199	2014	1	1	2	A211	1	3	46	4	4	1		1944.6	5161.67	3889.2			3912.42	3719.49					601								#VALUE!		103.8	15.2	43.7	14.1075
A211819914	A2118199	2014	1	1	2	A211	2	6	83	4	4	1		1905.97	5161.67	3811.94			3841.16	4335.22					601								#VALUE!		116.3	18.7	45.6	13.8255
A211819915	A2118199	2014	1	1	2	A211	2	37	445	4	4	4	7	2445.89	5161.67	4891.78			4744.57	5370.25					601	18.9	20.7	20.7	20.7	20.7	1.05992	18.9	0.967751	6	152.3	45.3	69.8	19.5298
A211819916	A2118199	2014	1	1	2	A211	1	40	481	4	4	4	1	3694.88	5161.67	7389.76	9760.54		9448.26	10489.5		12070.8			601		33.8	33.8					#VALUE!	7	176.8	78.5	88.3	25.1134
A212729816	A2127298	2014	1	1	2	A212	1	71	858	3	2	1	7	3065.84	4899.15	6131.68			5889.95	7134.71					601	30	29.7	30	30	30	1.52651	30	1.52651	14	168.2	55.6	80.5	19.6527
A212736614	A2127366	2014	1	1	2	A212	2	14	178	1	1	1		2953.65	4899.15	5907.29		14672.6	5466.23	5518.13			17281.5		601	25.9	29.6	29.6	29.6	29.6	1.16722	29.6	1.16722	1	162.3	66.8	73.4	25.3594
A212736615	A2127366	2014	1	1	2	A212	2	18	224	1	1	2	2	2948.17	4899.15	5896.34			5838.34	8749.97					601	23	24.1	24.1	24.1	24.1	0.653739	23	0.6239	2	164.7	100	99	36.8649
A212736616	A2127366	2014	1	1	2	A212	2	80	972	3	1	1	7	1647.25	4899.15	3294.5			3537.94	3256.14					601	22.4	18.8	22.4	22.4	22.4	0.853149	18.8	0.716035	16	147.6	57.2	86.5	26.2557
A212741714	A2127417	2014	1	1	2	A212	1	3	38	2	3	1		1845.7	4899.15	3691.4			3713.43	3530.32					601								#VALUE!		103.1	15.9	48.5	14.9582
A212741715	A2127417	2014	1	1	2	A212	2	33	398	2	3	3	2	2385.87	4899.15	4771.74			4777.33	5769.33					601	22.3	15.4	22.3	22.3	22.3	1.10263	22.3	1.10263	5	163.1	53.8	66.3	20.2243
A212741716	A2127417	2014	1	1	2	A212	1	32	384	2	3	1	3	4028.01	4899.15	8056.02		16180.2	7225.05	9204.44			19104.2		601	47.7	45.5	47.7	47.7	47.7	2.03889	47.7	2.03889	5	180	75.8	81.7	23.3951
A212748516	A2127485	2014	1	1	2	A212	2	75	906	3	1	1	7	3294.5	4899.15	6589.01			7075.89	6512.29					601	21.9	19.1	21.9	21.9	21.9	0.846219	21.9	0.846219	15	151.5	59.4	71	25.8798
A212753616	A2127536	2014	1	1	2	A212	2	60	725	1	1	4	7	1880.75	4899.15	3761.49		5315.77	3863.28	3256.14			5434.52		601	22	20.3	22	22	22	0.841425	22	0.841425	11	159	66.1	81.4	26.1461
A212758715	A2127587	2014	1	1	2	A212	2	69	839	2	1	1	7	3482.17	4899.15	6964.33	10146.2		7843.33	6512.29		10482.2			601	21.1	22	22	22	22	0.888913	22	0.888913	12	159.8	63.2	79.8	24.7493
A212758716	A2127587	2014	1	1	2	A212	1	67	812	1	1	1	6	3160.13	4899.15	6320.27		21601.6	6430.08	7134.71			22714.7		601	39.3	36.1	39.3	39.3	39.3	1.89857	39.3	1.89857	12	163.3	55.2	68.3	20.6998
A212760413	A2127604	2014	1	1	2	A212	1	19	236	4	4	3	7	2703.59	4899.15	5407.18		12042.2	5416.76	7852.96			10055.4		601	47.1	41.7	47.1	47.1	47.1	1.73684	47.1	1.73684	2	172.4	80.6	85.5	27.1182
A212760414	A2127604	2014	1	1	2	A212	1	23	285	4	4	3	3	8912.64	4899.15	17825.3		16549.3	20657.5	14861.5			17365.3		601	52.3	46.5	52.3	52.3	52.3	2.07915	52.3	2.07915	3	175.3	77.3	85.3	25.1545
A212760415	A2127604	2014	1	1	2	A212	2	50	606	3	4	2	3	2705.22	4899.15	5410.44	11013.4	8741.5	5658.09	4662.38	16339.8	11305.8	9060.28	16508.3	601	23.1	20.9	23.1	23.1	23.1	0.880773	23.1	0.880773	9	156.7	64.4	75.9	26.227
A212760416	A2127604	2014	1	1	2	A212	1	55	668	3	4	1	5	3390.95	4899.15	6781.89			9778.26	6280.16					601	36.7	30.6	36.7	36.7	36.7	1.48189	36.7	1.48189	10	163	65.8	87.5	24.7657
A212762115	A2127621	2014	1	1	2	A212	2	70	844	1	1	1	7	1230.62	4899.15	2461.24			2723.16	3256.14					601	17.8	20.7	20.7	20.7	20.7	0.867691	17.8	0.74613	14	143.9	49.4	70	23.8564
A212762116	A2127621	2014	1	1	2	A212	1	76	918	2	1	1	7	1471.63	4899.15	2943.27			2969.48	3567.35					601	29.9	35.8	35.8	35.8	35.8	1.81217	29.9	1.51351	15	156.2	48.2	71.6	19.7554
A212765514	A2127655	2014	1	1	2	A212	2	79	955	3	1	1	7	1647.25	4899.15	3294.5			3537.94	3256.14					601	23.1	22.7	23.1	23.1	23.1	0.918837	23.1	0.918837	15	155	60.4	90	25.1405
A212772312	A2127723	2014	1	1	2	A212	2	19	229	2	2	2	3	2948.17	4899.15	5896.34									601	23.1	21.2	23.1	23.1	23.1	1.23358	23.1	1.23358	2	166.8	52.1	65.7	18.726
A212772313	A2127723	2014	1	1	2	A212	2	23	277	2	2	4	7	3318.22	4899.15	6636.44									601	27.3	25	27.3	27.3	27.3	1.26466	27.3	1.26466	3	166.3	59.7	75.5	21.5869
A212772314	A2127723	2014	1	1	2	A212	2	24	296	2	2	4	7	3318.22	4899.15	6636.44		29606.8							601	25.3	28.3	28.3	28.3	28.3	1.33979	25.3	1.19776	3	169.1	60.4	72	21.1227
A212772315	A2127723	2014	1	1	2	A212	2	54	649	2	2	2	6	2705.22	4899.15	5410.44	11013.4		19666.3	20632.9		11305.8			601								#VALUE!	9	156.7	58.6	80.9	23.8649
A212772316	A2127723	2014	1	1	2	A212	1	54	657	1	2	2	5	3571.98	4899.15	7143.96									601	34.9	39.4	39.4	39.4	39.4	1.58015	34.9	1.39967	9	163.8	66.9	80.4	24.9344
A212774016	A2127740	2014	1	1	2	A212	2	73	878	2	1	1	7	1230.62	4899.15	2461.24									601	21.3	21.6	21.6	21.6	21.6	1.02674	21.3	1.01248	14	155.7	51	64.5	21.0374
A212779115	A2127791	2014	1	1	2	A212	1	55	661	2	2	3	6	6781.89	4899.15	13563.8		12951.1							601	38.7	39.1	39.1	39.1	39.1	2.43319	39.1	2.43319	10	177.8	50.8	63	16.0694
A212779116	A2127791	2014	1	1	2	A212	2	49	596	2	2	3	3	5135.33	4899.15	10270.7		13660.5							601	26.4	30.4	30.4	30.4	30.4	1.4139	26.4	1.22786	8	157.3	53.2	69.4	21.5008
A212780816	A2127808	2014	1	1	2	A212	2	51	623	3	3	4	2	5410.44	4899.15	10820.9	5506.71		11316.2	9324.77		5652.9			601	26	27.1	27.1	27.1	27.1	1.21724	27.1	1.21724	9	154	52.8	70.3	22.2635
A212787612	A2127876	2014	1	1	2	A212	2	3	37	2	2	1		1996.8	4899.15	3993.6			3611.77	3641.5					601								#VALUE!		104	15		13.8683
A212787613	A2127876	2014	1	1	2	A212	1	5	60	2	2	1		2413.06	4899.15	4826.13			4316.01	3994.44					601								#VALUE!		110.5	18.3	44.2	14.9874
A212787614	A2127876	2014	1	1	2	A212	2	8	99	2	2	1		1809.03	4899.15	3618.06			3645.8	4114.73					601								#VALUE!		129.5	32.1	55	19.141
A212787615	A2127876	2014	1	1	2	A212	2	35	428	2	2	4	1	2321.49	4899.15	4642.98		6252.38	4503.26	5097.12			6142.66		601	30.7	34.5	34.5	34.5	34.5	1.54772	34.5	1.54772	6	162	58.5	68.4	22.2908
A212787616	A2127876	2014	1	1	2	A212	1	44	537	1	2	3	5	3506.96	4899.15	7013.91		9673.95	8967.73	9956.01			11464.4		601	49.9	44.8	49.9	49.9	49.9	1.78062	49.9	1.78062	7	176.6	87.4	92.2	28.024
A212789315	A2127893	2014	1	1	2	A212	2	71	857	2	1	1	7	1230.62	4899.15	2461.24			2723.16	3256.14					601	16.2	16	16.2	16.2	16.2	0.620872	16.2	0.620872	14	146.5	56	78.8	26.0923
A212789316	A2127893	2014	1	1	2	A212	1	76	918	2	1	1	7	1471.63	4899.15	2943.27			2969.48	3567.35					601	21.9	20.3	21.9	21.9	21.9	0.983845	21.9	0.983845	15	168.5	63.2	85.2	22.2596
A212796115	A2127961	2014	1	1	2	A212	1	41	496	1	2	3	3	3506.96	4899.15	7013.91	18528.2	19347.9			24917.8				601	43.5	37.8	43.5	43.5	43.5	1.87618	43.5	1.87618	7	174.5	70.6	85.4	23.1854
A212796116	A2127961	2014	1	1	2	A212	2	71	857	3	2	1	3	1230.62	4899.15	2461.24									601	21.3	21.1	21.3	21.3	21.3	0.7943	21.3	0.7943	14	147.7	58.5	82	26.8161
A212797816	A2127978	2014	1	1	2	A212	1	76	916	1	1	3	7	1471.63	4899.15	2943.27									601	30.4	23.5	30.4	30.4	30.4	1.09296	30.4	1.09296	15	165.3	76	94.5	27.8143
A212799514	A2127995	2014	1	1	2	A212	1	44	532	1	1	3	3	3506.96	4899.15	7013.91	23354.1								601	49.1	48.5	49.1	49.1	49.1	2.01639	49.1	2.01639	7	175.5	75	81.3	24.3505
A212799515	A2127995	2014	1	1	2	A212	2	71	859	2	1	1	7	1230.62	4899.15	2461.24			4084.74	4884.22					601	23.4	22.9	23.4	23.4	23.4	1.00346	23.4	1.00346	14	150.9	53.1	80.8	23.3193
A212799516	A2127995	2014	1	1	2	A212	1	74	898	1	1	3	6	1532.92	4899.15	3065.84			4417.46	5351.03					601	32.8	36.7	36.7	36.7	36.7	1.41206	32.8	1.262	14	162.7	68.8	88.5	25.9904
A213726414	A2137264	2014	1	1	1	A213	1	51	618	2	3	3	6	5571.2	7641.19	11142.4		30365	17306.7	17871.9			35287.6		612	45.4	46.8	46.8	46.8	46.8	1.90141	45.4	1.84453	9	170.2	71.3	87.3	24.6133
A213726415	A2137264	2014	1	1	1	A213	2	74	899	4	3	1	7	1919.4	7641.19	3838.79			4247.3	5078.6					612	15.6	20.1	20.1	20.1	20.1	0.838339	15.6	0.650651	14	155.4	57.9	82	23.976
A213729816	A2137298	2014	1	1	1	A213	1	56	677	1	1			9362.44	7641.19	18724.9									612	32.9	35.4	35.4	35.4	35.4	1.29163	32.9	1.20042	10	168.7	78	90	27.4072
A213733212	A2137332	2014	1	1	1	A213	2	74	897	3	2			2879.09	7641.19	5758.19									612	27	24.3	27	27	27	1.27779	27	1.27779	14	154.9	50.7	69	21.1303
A213733214	A2137332	2014	1	1	1	A213	1	18	222	1	2	3	7	8433.56	7641.19	16867.1									612	34.9	28.7	34.9	34.9	34.9	1.94295	34.9	1.94295	2	163.3	47.9	61.8	17.9623
A213733215	A2137332	2014	1	1	1	A213	2	46	557	1	2	1	7	6007.17	7641.19	12014.3	22752.6	29436.8	20190.6	21037.2	36702	25766.4	34681.7	41060.7	612	22.6	20.6	22.6	22.6	22.6	1.07005	22.6	1.07005	8	147.9	46.2	63	21.1206
A213738316	A2137383	2014	1	1	1	A213	2	76	913	2	1	1	7	2569.21	7641.19	5138.42		8290.98	5518.12	5078.6			8476.2		612	19	19.3	19.3	19.3	19.3	0.869767	19	0.856247	15	151.9	51.2	76.6	22.1899
A213746816	A2137468	2014	1	1	1	A213	1	53	643	1	2	2	5	5571.2	7641.19	11142.4	16459.7		17306.7	17871.9		21381.9			612	33.8	33.7	33.8	33.8	33.8	1.35269	33.8	1.35269	9	151.3	57.2	82.3	24.9872
A213767214	A2137672	2014	1	1	1	A213	2	22	268	4	4			5175.42	7641.19	10350.8		14922.1	11384.2	11909.4			17683.7		612	39.7	38.4	39.7	39.7			39.7	#VALUE!	3	160.7
A213767215	A2137672	2014	1	1	1	A213	2	50	607	3	4	3	7	4219.33	7641.19	8438.65	8588.79	15338.3	8824.9	7271.9	25485.2	8816.81	15897.7	25747.9	612	32.6	26	32.6	32.6	32.6	1.06782	32.6	1.06782	9	152.5	71	87.3	30.5294
A213767216	A2137672	2014	1	1	1	A213	1	51	619	4	4			5571.2	7641.19	11142.4	16459.7		17306.7	17871.9		21381.9			612	39.7	38.3	39.7	39.7	39.7	1.70776	39.7	1.70776	9	170.4	67.5	79	23.2469
A213768916	A2137689	2014	1	1	1	A213	2	74	888	2	1	1	7	1919.4	7641.19	3838.79	7912.46		4247.3	5078.6		8174.56			612	18.2	17.4	18.2	18.2	18.2	0.97528	18.2	0.97528	14	150.2	42.1	60.2	18.6613
A213772315	A2137723	2014	1	1	1	A213	2	73	885	2	1	1	7	1919.4	7641.19	3838.79	7912.46		4247.3	5078.6		8174.56			612	21.6	20.1	21.6	21.6	21.6	0.859154	21.6	0.859154	14	151.1	57.4	80.9	25.141
A213772316	A2137723	2014	1	1	1	A213	1	74	889	2	1	1	7	2390.89	7641.19	4781.78	7751.19		4593.26	5563.99		8244.3			612	33.8	34.2	34.2	34.2	34.2	1.47411	33.8	1.45687	14	164	62.4	83.7	23.2005
A213792716	A2137927	2014	1	1	1	A213	1	80	1013	2	1	3	7	2295.3	7641.19	4590.6			4631.49	5563.99					612	32.8	31.6	32.8	32.8	32.8	1.36931	32.8	1.36931	16	150.7	54.4	74.1	23.9537
A213794416	A2137944	2014	1	1	1	A213	2	73	884	3	2	1	7	1919.4	7641.19	3838.79			4247.3	5078.6					612	17	15.4	17	17	17	0.728667	17	0.728667	14	161.3	60.7	79	23.3303
A213801215	A2138012	2014	1	1	1	A213	2	57	685	1	2	1	5	3159.77	7641.19	6319.55	8248.85		6408.15	6541.87		8400.24			612	29.7	26.3	29.7	29.7	29.7	1.45459	29.7	1.45459	10	166.2	56.4	69.1	20.4182
A213808014	A2138080	2014	1	1	1	A213	1	31	383	3	4				7641.19				16903.3						612								#VALUE!	5
A213808016	A2138080	2014	1	1	1	A213	1	57	684	3	4			9362.44	7641.19	18724.9	20987.2	29935.7	19649.5	20627.7	25665.1	25158.2	34092.1	30299.3	612	32	33.2	33.2	33.2	33.2	1.32537	32	1.27747	10	168	70.7	86.2	25.0496
A213809715	A2138097	2014	1	1	1	A213	1	33	399	1	2				7641.19				11268.9						612								#VALUE!	5
A213809716	A2138097	2014	1	1	1	A213	2	65	785	2	2	1	7	5431.12	7641.19	10862.2			6116.61	10157.2					612								#VALUE!	12	152.6	51	78.2	21.9009
A214717916	A2147179	2014	1	1	1	A214	2	77	930	1	1	1	6	1640	4877.59	3280	5050.75		3522.37	3241.81		5218.06			612	21.5	21.8	21.8	21.8	21.8	0.946999	21.5	0.933967	15	144.4	48	77.8	23.0201
A214723016	A2147230	2014	1	1	1	A214	2	76	918	2	1	1	7	1640	4877.59	3280	5050.75		3522.37	3241.81		5218.06			612	24.7	18.6	24.7	24.7	24.7	0.866983	24.7	0.866983	15	155.4	68.8	105.4	28.4896
A214729815	A2147298	2014	1	1	1	A214	2	62	751	2	2	1	7	3744.94	4877.59	7489.88			7692.56	6483.63					612								#VALUE!	11	148.2	50.7	79.2	23.084
A214731515	A2147315	2014	1	1	1	A214	2	67	808	1	1	1	7	1733.42	4877.59	3466.84	5050.75	10584.7	3904.41	3241.81	15225.5	5218.06	10821.2	15829.6	612	28.5	25.3	28.5	28.5	28.5	0.944287	28.5	0.944287	12	162.4	79.6	102.1	30.1815
A214731516	A2147315	2014	1	1	1	A214	1	72	871	1	1	1	4	1526.17	4877.59	3052.35	4947.81		2932.01	3551.65		5262.57			612	49.2	48.8	49.2	49.2	49.2	1.99983	49.2	1.99983	14	182.9	82.3	95.2	24.6021
A214733214	A2147332	2014	1	1	1	A214	1	23	282	3	3	3	7	8873.42	4877.59	17746.8		18536	20566.6	14796.1			19450		612	56	54.6	56	56	56	2.10789	56	2.10789	3	175.9	82.2	88.2	26.5669
A214733215	A2147332	2014	1	1	1	A214	2	52	632	2	3	1	7	2693.32	4877.59	5386.63	5482.47		5633.19	4641.87		5628.02			612								#VALUE!	9	149.8	60.1	79.3	26.7825
A214733216	A2147332	2014	1	1	1	A214	1	58	707	3	3	1	5	3376.02	4877.59	6752.05	6698.36	9670.6	9735.23	6252.52	16382.7	8029.61	11204.8	19340.9	612								#VALUE!	10	166.1	66.3	79.7	24.0311
A214741713	A2147417	2014	1	1	1	A214	1	20	250	1	2	3	7	10972.9	4877.59	21945.7			27525.9	25601.6					612	45.8	45.5	45.8	45.8	45.8	1.72859	45.8	1.72859	3	175.6	81.7	89	26.4956
A214741716	A2147417	2014	1	1	1	A214	2	51	618	1	2	1	6	5386.63	4877.59	10773.3	10964.9								612	26.9	25.1	26.9	26.9	26.9	0.997683	26.9	0.997683	9	156.1	65.7	87.4	26.9625
A214746815	A2147468	2014	1	1	1	A214	2	50	609	1	2	1	3	8079.95	4877.59	16159.9	10964.9		16899.6	13925.6		11256			612	24.1	22.6	24.1	24.1	24.1	1.24067	24.1	1.24067	9	158.5	48.8	64.8	19.425
A214748516	A2147485	2014	1	1	1	A214	2	63	761	1	1	1	7	1872.47	4877.59	3744.94		5292.37	3846.28	3241.81			5410.6		612	16.2	16.4	16.4	16.4	16.4	0.600033	16.2	0.592716	11	157.5	67.8	93.5	27.3318
A214762113	A2147621	2014	1	1	1	A214	1	4	50	1	2	1		3675.15	4877.59	7350.3			3697.09	4686.37					612								#VALUE!		104.4	14.7	43.2	13.487
A214762114	A2147621	2014	1	1	1	A214	2	5	69	2	2				4877.59				3629.75						612								#VALUE!
A214762115	A2147621	2014	1	1	1	A214	2	36	442	1	2	4	7	2311.27	4877.59	4622.55			4483.45	6766.25					612	26.2	25.7	26.2	26.2	26.2	1.35176	26.2	1.35176	6	159	49	67.2	19.3821
A214762116	A2147621	2014	1	1	1	A214	1	36	437	1	2	4	2	2734.74	4877.59	5469.48		14757.3	6770.06	11632			17218		612	46	48.9	48.9	48.9	48.9	1.76431	46	1.65968	6	180.5	90.3	96.6	27.7162
A214763815	A2147638	2014	1	1	1	A214	2	72	865	3	2	1	7	2450.41	4877.59	4900.82	10101.5		5422.35	6483.63		10436.1			612	15.6	13.8	15.6	15.6	15.6	0.660124	15.6	0.660124	14	153.8	55.9	80.1	23.6319
A214765514	A2147655	2014	1	1	1	A214	2	24	299	3	3				4877.59				7266.86						612								#VALUE!	3
A214765515	A2147655	2014	1	1	1	A214	1	27	326	2	3	3	2	7999.36	4877.59	15998.7		16978.5	14195	22498.1			18871.6		612	41.5	42.6	42.6	42.6	42.6	1.21042	42.6	1.21042	4	175.5	108.4	110.4	35.1945
A214765516	A2147655	2014	1	1	1	A214	2	55	661	3	3	2	3	3025.46	4877.59	6050.92	5265.48	8794.66	4090.5	6263.8	7907.22	5362.11	8935.5	8200.6	612	18.5	17.3	18.5	18.5	18.5	0.912176	18.5	0.912176	10	145.1	42.7	75.6	20.2812
A214775713	A2147757	2014	1	1	1	A214	1	15	188	3	3	2	7	2691.69	4877.59	5383.39			7190.56	10424.5					612	32.5	32.9	32.9	32.9	32.9	1.88959	32.5	1.86662	2	169.8	50.2	64.4	17.4112
A214775714	A2147757	2014	1	1	1	A214	1	17	212	3	3	2	7	2691.69	4877.59	5383.39		17983.8	7190.56	10424.5			15016.7		612	38.2	33.2	38.2	38.2	38.2	2.20444	38.2	2.20444	2	168.5	49.2	63.7	17.3287
A214775715	A2147757	2014	1	1	1	A214	2	42	504	2	3	3	1	5138.92	4877.59	10277.8	12373.6	14297.6	7076.44	7001.78	18555.6	12838.3	14304.3	19553	612	23.5	22.8	23.5	23.5	23.5	1.14454	23.5	1.14454	7	159.6	52.3	74.6	20.5322
A214789313	A2147893	2014	1	1	1	A214	2	8	105	2	3	1		1801.07	4877.59	3602.14			3629.75	4096.62					612								#VALUE!		124.8	23.5	51.6	15.0882
A214789314	A2147893	2014	1	1	1	A214	1	16	194	2	3	2	7	2691.69	4877.59	5383.39			5392.92	7818.4					612	45.4	45.1	45.4	45.4	45.4	2.05184	45.4	2.05184	2	178.5	70.5	72.5	22.1265
A214789315	A2147893	2014	1	1	1	A214	2	40	482	2	3	4	3	2569.46	4877.59	5138.92	6186.81	7148.78	5307.33	5251.34	9277.81	6419.17	10728.2	9776.49	612	23.8	22.4	23.8	23.8	23.8	1.12039	23.8	1.12039	7	161.2	55.2	70.8	21.2427
A214789316	A2147893	2014	1	1	1	A214	1	43	518	2	3	3	5	3491.52	4877.59	6983.05	9223.35	9631.38	8928.26	9912.19	12404.1	11406.4	17121	15226.6	612	48.6	50.4	50.4	50.4	50.4	2.15053	50.4	2.15053	7	174.3	71.2	82.8	23.4361
A214801216	A2148012	2014	1	1	1	A214	2	64	769	1	1	1	7	1872.47	4877.59	3744.94	5050.75		3846.28	3241.81		5218.06			612	19.5	17	19.5	19.5	19.5	0.765318	19.5	0.765318	11	149.7	57.1	82.5	25.4796
A214806315	A2148063	2014	1	1	1	A214	2	58	707	2	2	2	3	2016.97	4877.59	4033.95	5265.48		8181.01	8351.73		10724.2			612	28.4	24.5	28.4	28.4	28.4	1.05679	28.4	1.05679	10	160.7	69.4	90.7	26.8737
A214806316	A2148063	2014	1	1	1	A214	1	61	738	2	2	1	3	2320.61	4877.59	4641.22	4947.81	10753.2			14675.4				612								#VALUE!	11	168.5	51.9	70	18.2796
A214813116	A2148131	2014	1	1	1	A214	1	79	955	3	1	3	7	1465.16	4877.59	2930.31	4947.81		2956.41	3551.65		5262.57			612	24.3	21.3	24.3	24.3	24.3	1.06693	24.3	1.06693	15	167.5	63.9	89.3	22.7757
A214819916	A2148199	2014	1	1	1	A214	2	62	749	4	4	4	1	1872.47	4877.59	3744.94	5050.75		3846.28	3241.81		5218.06			612	22.8	23.6	23.6	23.6	23.6	1.19945	23.6	1.19945	11	153.4	46.3	72.2	19.6757
A214823315	A2148233	2014	1	1	1	A214	2	48	587	1	1				4877.59				5437.52						612								#VALUE!	8
A214823316	A2148233	2014	1	1	1	A214	1	51	612	1	1	3	7	7112.52	4877.59	14225	21013.4	20471.2	11047.4	21556.8	25351	26397.3	25266.6	31762.1	612	38.8	40.1	40.1	40.1	40.1	1.33673	38.8	1.29339	9	170.2	86.9	96.6	29.9986
A215680515	A2156805	2014	1	1	1	A215	1	16	200	1	1	2	7	3115.07	5644.79	6230.14			6241.17	9048.16					612	39.9	39	39.9	39.9	39.9	1.87098	39.9	1.87098	2	165.2	58.2	65	21.3257
A215680516	A2156805	2014	1	1	1	A215	2	78	939	2	1	1	7	1897.96	5644.79	3795.92			4076.41	3751.72					612								#VALUE!	15	133.4	49.3	75.9	27.7035
A215682216	A2156822	2014	1	1	1	A215	1	80	984	2	1	1	6	1695.61	5644.79	3391.22			3421.43	4110.29					612	35	32.1	35	35	35	1.57197	35	1.57197	16	173.6	67.1	85.1	22.265
A215694116	A2156941	2014	1	1	1	A215	2	72	864	4	3	3	7	1417.92	5644.79	2835.84	5845.19		3137.61	3751.72		6038.81			612								#VALUE!	14	149.5	61.6	82.6	27.5612
A215706016	A2157060	2014	1	1	1	A215	2	36	437	4	4	3	3	2674.82	5644.79	5349.63		7203.98							612	23	26.3	26.3	26.3	26.3	1.34623	23	1.17732	6	159.5	49.7	62.7	19.536
A215729815	A2157298	2014	1	1	1	A215	2	62	748	4	4	1	7	2166.99	5644.79	4333.98			4451.26	3751.72					612	27.4	27.9	27.9	27.9	27.9	1.15261	27.4	1.13195	11	160.3	62.2	82.3	24.206
A215729816	A2157298	2014	1	1	1	A215	1	68	826	4	4			1820.55	5644.79	3641.1	11452.1		3704.36	4110.29		12180.7			612	40.4	39.6	40.4	40.4	40.4	1.57273	40.4	1.57273	12	170.3	74.5	88.1	25.6878
A215762116	A2157621	2014	1	1	1	A215	2	80	1007	1	1			1897.96	5644.79	3795.92			4076.41	3751.72					612								#VALUE!	16	152.2	50.7	85	21.8866
A215767215	A2157672	2014	1	1	1	A215	1	57	690	1	1	3	5	3907.04	5644.79	7814.08	15503.9	14922.3	11266.5	7235.98	18959.6	18585.2	17289.6	22383.1	612	37	32	37	37	37	1.6089	37	1.6089	10	166.3	63.6	81	22.9971
A215767216	A2157672	2014	1	1	1	A215	2	62	745	1	1	1	3	2166.99	5644.79	4333.98			4451.26	3751.72					612	19.9	20.7	20.7	20.7	20.7	0.888326	19.9	0.853995	11	150.1	52.5	74	23.3023
A215780816	A2157808	2014	1	1	1	A215	2	78	943	2	1	1	7	1897.96	5644.79	3795.92	5845.19		4076.41	3751.72		6038.81			612	16.8	18.1	18.1	18.1	18.1	0.718866	16.8	0.667234	15	142.6	51.2	83.2	25.1786
A215787615	A2157876	2014	1	1	1	A215	2	68	819	1	1	1	5	4012.14	5644.79	8024.29		12249.6	4518.53	7503.44			12523.3		612	15.6	14.9	15.6	15.6	15.6	0.551366	15.6	0.551366	12	150.4	64	79	28.2933
A215787616	A2157876	2014	1	1	1	A215	1	67	815	1	1				5644.79				3704.36						612								#VALUE!	12
A215789312	A2157893	2014	1	1	1	A215	2	74	899	4	3				5644.79				5229.36						612								#VALUE!	14
A215789314	A2157893	2014	1	1	1	A215	1	23	280	3	3	3	7	10972.9	5644.79	21945.7		33138.2	27525.9	25601.6			39963.2		612	37.2	34.9	37.2	37.2	37.2	1.37359	37.2	1.37359	3	165.3	74	86.5	27.0823
A215789315	A2157893	2014	1	1	1	A215	2	48	582	3	3			4930.76	5644.79	9861.52			10488	15262.8					612	21.9	20	21.9	21.9	21.9	0.763222	21.9	0.763222	8	146.4	61.5	82.2	28.6941
A215789316	A2157893	2014	1	1	1	A215	1	51	612	3	3	3	5	6859.37	5644.79	13718.7	23378.2	29614			36999.9				612	46.2	44.6	46.2	46.2	46.2	1.96051	46.2	1.96051	9	167.1	65.8	77.6	23.5653
A215797816	A2157978	2014	1	1	1	A215	2	74	894	3	2	3	7	1417.92	5644.79	2835.84			3137.61	3751.72					612	20.9	19	20.9	20.9	20.9	0.840373	20.9	0.840373	14	158.4	62.4	79.8	24.8699
A215801214	A2158012	2014	1	1	1	A215	2	19	230	3	3			5095.31	5644.79	10190.6		15878							612	28	26.1	28	28	28	1.0787	28	1.0787	2	160.3	66.7	75	25.9573
A215801215	A2158012	2014	1	1	1	A215	2	44	534	3	3	3	2	4460.42	5644.79	8920.83	14319.9	12409.8			21474.3				612	23.3	20.1	23.3	23.3	23.3	0.787882	23.3	0.787882	7	154.4	70.5	82.4	29.5729
A215804613	A2158046	2014	1	1	1	A215	1	28	346	2	3				5644.79				16427.7						612								#VALUE!	4
A215804614	A2158046	2014	1	1	1	A215	1	30	367	2	3				5644.79				8324.68						612								#VALUE!	5
A215804615	A2158046	2014	1	1	1	A215	2	50	610	2	3				5644.79				6519.23						612								#VALUE!	9
A215804616	A2158046	2014	1	1	1	A215	1	63	756	3	3	1	5	8970.82	5644.79	17941.6	11452.1	24889.3	7022.89	16441.2	16983.7	12180.7	26171.8	18242.8	612	36.8	38	38	38	38	1.46834	38	1.46834	11	155.9	62.9	90.1	25.8797
A216740014	A2167400	2014	1	1	2	A216	1	6	79	4	4	1		1970.74	4001.12	3941.48			3524.87	3262.24					601								#VALUE!		123.3	23.4	53.1	15.3918
A216740015	A2167400	2014	1	1	2	A216	2	43	520	3	4	3	2	2107.75	4001.12	4215.49	5075.08		4353.64	4307.71		5265.69			601	27.1	25.6	27.1	27.1	27.1	1.07485	27.1	1.07485	7	158.7	63.5	79.5	25.2127
A216740016	A2167400	2014	1	1	2	A216	1	39	475	3	4	4	1	2243.33	4001.12	4486.65		12105.5	5553.53	7156.34			14124.1		601	48.8	45	48.8	48.8	48.8	2.16299	48.8	2.16299	6	174.5	68.7	80.2	22.5614
A216743416	A2167434	2014	1	1	2	A216	1	64	777	1	1	1	7	5710.84	4001.12	11421.7			14933.8	8740.34					601	31.4	31.5	31.5	31.5	31.5	1.67655	31.4	1.67122	11	160.5	48.4	69.4	18.7886
A216745115	A2167451	2014	1	1	2	A216	2	29	356	3	4	4	7	2249.52	4001.12	4499.04		6483.65	5199.31	6645.16			7215.65		601	20.2	16.6	20.2	20.2	20.2	0.798733	20.2	0.798733	4	159.7	64.5	94	25.2901
A216745116	A2167451	2014	1	1	2	A216	1	34	419	3	4	4	2	3289.66	4001.12	6579.33		6607.16	5900.68	7517.24			7801.17		601	30.7	28.3	30.7	30.7	30.7	1.14508	30.7	1.14508	5	169.8	77.3	90.2	26.8105
A216748516	A2167485	2014	1	1	2	A216	1	52	635	3	3	4	5	10597.9	4001.12	21195.8	17237.4	30365	21130.4	21556.8	20795.6	22392.3	35287.6	26054.6	601	46.4	41.9	46.4	46.4	46.4	2.00864	46.4	2.00864	9	161.7	60.4	71.9	23.1003
A216753613	A2167536	2014	1	1	2	A216	2	1	15	3	3	1		1630.78	4001.12	3261.56			2949.72	3965.34					601								#VALUE!		78.4	9.9	40	16.1066
A216753614	A2167536	2014	1	1	2	A216	1	4	51	3	3	1		1507.38	4001.12	3014.75			3032.75	3844.27					601								#VALUE!		100.5	16.3	42.1	16.1382
A216753615	A2167536	2014	1	1	2	A216	2	33	398	3	3	4	7	3897.07	4001.12	7794.14		11135.6	7803.26	6282.4			11941.3		601	32.8	28	32.8	32.8	32.8	1.42357	32.8	1.42357	5	155.9	56	77.8	23.0407
A216762116	A2167621	2014	1	1	2	A216	2	65	789	2	2	1	6	1421.94	4001.12	2843.88	4143.17		3202.81	2659.28		4280.41			601	25	20.7	25	25	25	1.07702	25	1.07702	12	152.1	53.7	70.3	23.2122
A216765514	A2167655	2014	1	1	2	A216	2	77	933	3	1			4035.92	4001.12	8071.83			8668.28	7977.85					601								#VALUE!	15	146	45.4	69.5	21.2986
A216770614	A2167706	2014	1	1	2	A216	1	36	435	2	3	3	7	4486.65	4001.12	8973.3									601	45.7	40.3	45.7	45.7	45.7	2.0864	45.7	2.0864	6	172	64.8	80	21.9037
A216774016	A2167740	2014	1	1	2	A216	1	54	652	3	3	2	5	5834.45	4001.12	11668.9	17237.4		18124.4	18716.4		22392.3			601	35.8	39.3	39.3	39.3	39.3	1.49141	35.8	1.35859	9	166.1	72.7	87.7	26.3509
A216782514	A2167825	2014	1	1	2	A216	2	19	230	3	3	3	7	2407.76	4001.12	4815.53		11254.6	4768.15	7146.07			10815.7		601	28.4	26.3	28.4	28.4	28.4	1.59418	28.4	1.59418	2	162.6	47.1	61.1	17.8148
A216782515	A2167825	2014	1	1	2	A216	2	46	552	3	3	3	7	2097	4001.12	4194.01	5110		4460.43	4327.41		5425.97			601	23.4	20.6	23.4	23.4	23.4	1.24562	23.4	1.24562	8	155.8	45.6	63	18.7858
A216782516	A2167825	2014	1	1	2	A216	1	51	612	3	3	2	5	2917.22	4001.12	5834.45	8618.72	12594.5	9062.22	9358.2	20795.6	11196.1	15544.8	26054.6	601	46.4	41.6	46.4	46.4	46.4	2.28501	46.4	2.28501	9	167.1	56.7	74	20.3063
A216784212	A2167842	2014	1	1	2	A216	1	5	60	2	3	1		1970.74	4001.12	3941.48			3524.87	8155.61					601								#VALUE!		111.8	19	47.5	15.2009
A216784214	A2167842	2014	1	1	2	A216	2	32	384	2	3	3	7	7794.14	4001.12	15588.3		22271.2	15606.5	11779.5			23882.5		601	28.1	25.7	28.1	28.1	28.1	1.13753	28.1	1.13753	5	157.4	61.2	72.5	24.7026
A216789312	A2167893	2014	1	1	2	A216	1	10	120	3	3	1		2885.52	4001.12	5771.05		13193	5073.34	7418.32			8577.93		601	18.7	14.3	18.7	18.7	18.7	0.996611	18.7	0.996611	1	150.5	42.5	59.1	18.7636
A216789313	A2167893	2014	1	1	2	A216	2	18	216	3	3	3	7	2407.76	4001.12	4815.53									601	30.9	31.3	31.3	31.3	31.3	1.58046	30.9	1.56027	2	166.8	55.1	62.2	19.8043
A216789314	A2167893	2014	1	1	2	A216	2	21	259	3	3	3	7	2709.98	4001.12	5419.96		7813.58	11922.1	10393.5			10288.5		601	24.6	20.7	24.6	24.6	24.6	1.2452	24.6	1.2452	3	164.1	53.2	63.9	19.7558
A216789315	A2167893	2014	1	1	2	A216	2	49	595	3	3	4	1	2097	4001.12	4194.01	5110	8367.39	8920.87	7212.35	13788.2	10851.9	9127.12	14867.5	601	34.8	27.9	34.8	34.8	34.8	1.34371	34.8	1.34371	8	160	66.3	85	25.8984
A216789316	A2167893	2014	1	1	2	A216	1	50	610	3	3	4	2	2917.22	4001.12	5834.45	8618.72								601	47.7	49.5	49.5	49.5	49.5	2.08671	47.7	2.01083	9	181.1	77.8	79.9	23.7215
A216791015	A2167910	2014	1	1	2	A216	2	71	858	2	1	1	6	1005.05	4001.12	2010.09			2223.99	2659.28					601	23.9	23.2	23.9	23.9	23.9	0.744729	23.9	0.744729	14	155.4	77.5	98.2	32.0922
A216791016	A2167910	2014	1	1	2	A216	1	75	907	2	1	1	6	1201.88	4001.12	2403.76			2425.17	2913.45					601	26.7	23.6	26.7	26.7	26.7	1.09161	26.7	1.09161	15	166	67.4	84.5	24.4593
A216799515	A2167995	2014	1	1	2	A216	2	60	720	4	4	4	3	4608	4001.12	9216	8286.33		4732.7	7977.85		8560.81			601	23.3	20.4	23.3	23.3	23.3	1.0262	23.3	1.0262	11	161.2	59	79.2	22.705
A216799516	A2167995	2014	1	1	2	A216	1	65	791	4	4				4001.12				3938.57						601								#VALUE!	12
A216801214	A2168012	2014	1	1	2	A216	2	80	984	4	3	1	7	2017.96	4001.12	4035.92			4334.14	3988.92					601	18	19.9	19.9	19.9	19.9	0.966739	18	0.874438	16	149	45.7	69.1	20.5847
A216801215	A2168012	2014	1	1	2	A216	2	58	707	3	3	2	7	2481.81	4001.12	4963.61		14428.7	5033.2	5138.24			14659.7		601	21.4	23.3	23.3	23.3	23.3	1.0879	21.4	0.999185	10	161.7	56	75	21.4175
A216804613	A2168046	2014	1	1	2	A216	1	6	80	1	2	1		1970.74	4001.12	3941.48			3524.87	3262.24					601								#VALUE!		120.2	30.4	62.1	21.0409
A216804614	A2168046	2014	1	1	2	A216	2	10	122	1	2	1		2412.23	4001.12	4824.47			4464.26	4506.64					601	10.4	10.1	10.4	10.4	10.4	0.539609	10.4	0.539609	1	140.6	38.1	61	19.2732
A216804615	A2168046	2014	1	1	2	A216	2	67	811	2	2	1	6	1421.94	4001.12	2843.88			3202.81	2659.28					601	19.6	18.8	19.6	19.6	19.6	0.901569	19.6	0.901569	12	155.4	52.5	77.7	21.7399
A216804616	A2168046	2014	1	1	2	A216	1	69	839	2	2	2	7	1290.44	4001.12	2580.87	8117.44		2625.71	2913.45		8633.85			601	31.3	27.5	31.3	31.3	31.3	1.29744	31.3	1.29744	12	161.6	63	88.1	24.1245
A216809715	A2168097	2014	1	1	2	A216	2	64	773	1	2	2	7	1536	4001.12	3072	4143.17		6310.26	5318.57		8560.81			601	25.6	30	30	30	30	1.10554	25.6	0.943394	11	158.3	68	84.5	27.1361
A216809716	A2168097	2014	1	1	2	A216	1	68	819	2	2	1	7	1290.44	4001.12	2580.87	4058.72	8820.97			12038.3				601	35.9	33.4	35.9	35.9	35.9	1.8309	35.9	1.8309	12	169.9	56.6	76	19.6078
A216813113	A2168131	2014	1	1	2	A216	1	15	190	3	3	2	7	2208.02	4001.12	4416.03			4423.85	6413.49					601	36.7	33.3	36.7	36.7	36.7	1.13255	36.7	1.13255	2	169.5	93.1	98.2	32.4049
A216813114	A2168131	2014	1	1	2	A216	1	18	220	3	3	3	7	2208.02	4001.12	4416.03		14752.2	4423.85	6413.49			12318.3		601	41.6	48	48	48	48	1.60495	41.6	1.39096	2	172.7	89.2	89.5	29.9075
A216813115	A2168131	2014	1	1	2	A216	2	47	564	3	3	4	6	2097	4001.12	4194.01			4460.43	4327.41					601	30.6	26.3	30.6	30.6	30.6	1.09984	30.6	1.09984	8	149.4	62.1	84.4	27.8221
A216813116	A2168131	2014	1	1	2	A216	1	48	580	2	3	4	2	3631.31	4001.12	7262.62		16203	8600.28	9130.63			19080.9		601	46.7	43.2	46.7	46.7	46.7	1.88512	46.7	1.88512	8	165.8	68.1	86.4	24.773
A216823314	A2168233	2014	1	1	2	A216	1	37	454	3	4	4	2	3364.99	4001.12	6729.98		9079.13							601	42.8	40.9	42.8	42.8	42.8	1.53538	42.8	1.53538	6	166.2	77	83.4	27.8759
A216823315	A2168233	2014	1	1	2	A216	2	62	749	4	4	3	6	2304	4001.12	4608	8286.33	6512.05	4732.7	7977.85	12489.6	8560.81	13315.1	12985.2	601	26.4	23.3	26.4	26.4	26.4	1.16234	26.4	1.16234	11	156.6	55.7	76.4	22.7129
A216823316	A2168233	2014	1	1	2	A216	1	67	809	4	4				4001.12				3938.57						601								#VALUE!	12
A217716216	A2177162	2014	1	1	1	A217	1	72	868	4	3	3	7	3666.03	5858.25	7332.06	5942.58		7043.01	8531.45		6320.63			612	31.9	28.7	31.9	31.9	31.9	1.19538	31.9	1.19538	14	172.6	79.5	95.1	26.6861
A217723016	A2177230	2014	1	1	1	A217	2	66	798	4	3	1	7	4163.86	5858.25	8327.73	12132.4		9378.8	7787.19		12534.3			612	21.5	19.3	21.5	21.5	21.5	1.0073	21.5	1.0073	12	147.6	46.5	75.1	21.3442
A217731514	A2177315	2014	1	1	1	A217	2	4	49	1	2				5858.25				4318.84						612								#VALUE!
A217731515	A2177315	2014	1	1	1	A217	2	37	446	1	2	4	2	5551.93	5858.25	11103.9		14952.8	10769.7	18284.9			14690.4		612								#VALUE!	6	169.3	65.1	87.6	22.7126
A217740015	A2177400	2014	1	1	1	A217	2	42	511	1	2	4	3	3086.06	5858.25	6172.12	7430.69	17172.1	12748.8	12614.3	22286.3	15419.5	17180.3	23484.2	612	23.3	19.7	23.3	23.3	23.3	1.30242	23.3	1.30242	7	158.6	45	64.7	17.8898
A217740016	A2177400	2014	1	1	1	A217	1	41	503	1	2	4	3	4193.51	5858.25	8387.01	11077.7								612	47.2	44.3	47.2	47.2	47.2	1.91915	47.2	1.91915	7	171.1	72	80.1	24.5942
A217741715	A2177417	2014	1	1	1	A217	2	65	791	4	3	1	7	2081.93	5858.25	4163.86			4689.4	3893.59					612								#VALUE!	12	149.8	43.8	70.2	19.5187
A217741716	A2177417	2014	1	1	1	A217	1	67	811	4	3	1	3	1889.39	5858.25	3778.79	11885.2	12915.2	3844.44	4265.73	17625.9	12641.3	13580.7	18932.7	612	43.5	36.8	43.5	43.5	43.5	1.98522	43.5	1.98522	12	170.1	63.4	84.1	21.9119
A217748516	A2177485	2014	1	1	1	A217	1	55	667	1	2	4	7	4054.79	5858.25	8109.57	8045.09	7743.27	11692.5	7509.61	9838.28	9644	8971.7	11614.8	612	53.9	52.1	53.9	53.9	53.9	2.14089	53.9	2.14089	10	179.7	81.3	95.2	25.1764
A217762113	A2177621	2014	1	1	1	A217	1	30	364	4	4	4	1	4816.56	5858.25	9633.13		14510.8	8639.48	11006.4			17133.1		612	52.5	46	52.5	52.5	52.5	2.4259	52.5	2.4259	5	178.3	68.8	77	21.6414
A217762115	A2177621	2014	1	1	1	A217	2	54	653	4	4	3	6	3234.82	5858.25	6469.64	6584.74	11759.4	6765.76	5575.13	19538.7	6759.56	12188.2	19740.1	612								#VALUE!	9	161.6	69.5	91.9	26.6135
A217762116	A2177621	2014	1	1	1	A217	1	56	678	4	4	2	5	4054.79	5858.25	8109.57	8045.09		11692.5	7509.61		9644			612	47.1	40.7	47.1	47.1	47.1	1.81949	47.1	1.81949	10	163.5	69.2	91.7	25.8863
A217765515	A2177655	2014	1	1	1	A217	2	80	1008	2	1	1	7	2954.6	5858.25	5909.19			6345.84	5840.39					612								#VALUE!	16	154.1	58	90.3	24.4243
A217765516	A2177655	2014	1	1	1	A217	1	80	1015	1	1	1	7	2639.6	5858.25	5279.19			5326.22	6398.59					612	30.7	31.9	31.9	31.9	31.9	1.4502	30.7	1.39565	16	162.1	57.8	83.9	21.9969
A217772315	A2177723	2014	1	1	1	A217	2	74	888	3	2	3	7	1471.54	5858.25	2943.08	6066.22		3256.26	3893.59		6267.16			612	19.9	19.8	19.9	19.9	19.9	0.762039	19.9	0.762039	14	143.4	53.7	77.8	26.1142
A217772316	A2177723	2014	1	1	1	A217	1	76	913	3	2	3	7	1759.73	5858.25	3519.46	5942.58		3550.81	4265.73		6320.63			612								#VALUE!	15	163.3	62	87.5	23.2498
A217775715	A2177757	2014	1	1	1	A217	1	6	80	1	2	1		2885.46	5858.25	5770.93			5160.94	4776.42					612								#VALUE!		125.1	33.7	69.5	21.5335
A217775716	A2177757	2014	1	1	1	A217	2	38	459	1	2	4	2	2775.96	5858.25	5551.93		7476.4	5384.86	6094.97			7345.19		612	29.3	25.9	29.3	29.3	29.3	1.12187	29.3	1.12187	6	167.3	73.1	88.8	26.1171
A217780813	A2177808	2014	1	1	1	A217	2	10	122	2	2				5858.25				6536.35						612								#VALUE!	1
A217780815	A2177808	2014	1	1	1	A217	2	40	481	2	2			6172.12	5858.25	12344.2	14861.4	17172.1	19123.2	20808.1	22286.3	15419.5	34360.5	23484.2	612	23.3	17.4	23.3	23.3	23.3	1.07648	23.3	1.07648	7	154.7	51.8	75	21.6446
A217785915	A2177859	2014	1	1	1	A217	2	28	347	2	3			6587.27	5858.25	13174.5			7612.57	19459					612		15.9	15.9					#VALUE!	4	157.1	49	82.7	19.8538
A217785916	A2177859	2014	1	1	1	A217	1	31	378	2	3				5858.25				8639.48						612								#VALUE!	5
A217791013	A2177910	2014	1	1	1	A217	1	19	229	1	1	3	7	4849.3	5858.25	9698.6									612	33.8	34	34	34	34	1.80872	33.8	1.79809	2	172.6	56	68.1	18.7978
A217791015	A2177910	2014	1	1	1	A217	2	49	588	1	1	3	6	4605.5	5858.25	9210.99	14963.6		9796.13	19008		15888.9			612	33.1	29.8	33.1	33.1	33.1	1.49538	33.1	1.49538	8	159.2	56.1	72.4	22.1349
A217791016	A2177910	2014	1	1	1	A217	1	48	587	1	1				5858.25				18888.2						612								#VALUE!	8
A217794415	A2177944	2014	1	1	1	A217	2	50	606	2	3	3	7	8933.27	5858.25	17866.5	6584.74		19666.3	16725.4		6759.56			612	35.8	34.7	35.8	35.8	35.8	1.6792	35.8	1.6792	9	161.2	55.4	72.8	21.3196
A217796115	A2177961	2014	1	1	1	A217	2	60	728	3	2	3	7	4497.87	5858.25	8995.74	12132.4		4619.59	7787.19		12534.3			612	16	17.3	17.3	17.3	17.3	0.801742	16	0.741496	11	151	49.2	77.4	21.578
A217796116	A2177961	2014	1	1	1	A217	1	64	768	2	2				5858.25				7288.46						612								#VALUE!	11
A217797813	A2177978	2014	1	1	1	A217	2	33	398	2	3			2852.95	5858.25	5705.9			5712.58	6898.78					612	21.2	19.7	21.2	21.2	21.2	0.927118	21.2	0.927118	5	150.8	52	75.2	22.8666
A217797814	A2177978	2014	1	1	1	A217	1	31	381	2	3			4816.56	5858.25	9633.13		29853	8639.48	11006.4			34215.1		612	35.4	36.3	36.3	36.3	36.3	1.50449	35.4	1.46718	5	171.3	70.8	89.9	24.1278
A217797815	A2177978	2014	1	1	1	A217	2	65	791	3	3	1	7	2081.93	5858.25	4163.86	6066.22		4689.4	3893.59		6267.16			612	17.9	18.5	18.5	18.5	18.5	0.845302	17.9	0.817887	12	151.3	50.1	73.5	21.8857
A217797816	A2177978	2014	1	1	1	A217	1	72	867	3	3	3	7	1833.02	5858.25	3666.03	5942.58		3521.5	4265.73		6320.63			612	39.4	33.8	39.4	39.4	39.4	1.45796	33.8	1.25074	14	163	71.8	95.5	27.024
A217819915	A2178199	2014	1	1	1	A217	2	69	838	1	1	1	7	2081.93	5858.25	4163.86	6066.22	12712.8	4689.4	3893.59	18286.7	6267.16	12996.9	19012.2	612	25.8	24.9	25.8	25.8	25.8	1.14636	24.9	1.10637	12	157.6	55.9	82.1	22.5061
A217819916	A2178199	2014	1	1	1	A217	1	71	862	1	1	2	7	1833.02	5858.25	3666.03	5942.58		3521.5	4265.73		6320.63			612	25	31.1	31.1	31.1	31.1	1.55287	31.1	1.55287	14	163.9	53.8	81.4	20.0274
A218706014	A2187060	2014	1	1	2	A218	2	30	360	3	3	4	1	2704.15	5552.71	5408.3			5414.64	6538.97					601	33.1	33.9	33.9	33.9	33.9	1.51163	33.9	1.51163	5	165.6	61.5	74.2	22.4261
A218706015	A2187060	2014	1	1	2	A218	2	62	744	4	3	1	6	2131.64	5552.71	4263.28	5749.84		4378.65	3690.52		5940.3			601								#VALUE!	11	156.9	60.5	83.1	24.5759
A218706016	A2187060	2014	1	1	2	A218	1	63	757	4	3	1	7	2641.81	5552.71	5283.62	5632.64		6908.33	4043.25		5990.98			601	47.4	39.9	47.4	47.4	47.4	1.56041	47.4	1.56041	11	164.4	82.1	101.8	30.3766
A218709413	A2187094	2014	1	1	2	A218	2	21	257	4	4	4	5	3760.88	5552.71	7521.76		10843.6							601								#VALUE!	3	165.5	56.7	67.3	20.7008
A218709414	A2187094	2014	1	1	2	A218	1	10	124	4	4	1		4004.5	5552.71	8008.99			7040.71	12354.1					601	14	12.5	14	14	14	0.606152	14	0.606152	1	146.1	49.3	74.3	23.0965
A218709415	A2187094	2014	1	1	2	A218	2	40	491	4	4	3	2	2925.1	5552.71	5850.21	7043.14								601	31.4	28.5	31.4	31.4	31.4	1.3375	31.4	1.3375	7	159.6	59.8	78.4	23.4766
A218709416	A2187094	2014	1	1	2	A218	1	43	522	4	4	3	3	3974.79	5552.71	7949.59	10500	16446.7	21382	22568.3	28241.9	25970.4	37086	34668.3	601	47.1	42.5	47.1	47.1	47.1	1.41194	47.1	1.41194	7	177.5	105.1	109.5	33.3585
A218712814	A2187128	2014	1	1	2	A218	2	10	123	2	3	1		3347.67	5552.71	6695.34			6195.44	6254.25					601	17.9	17.5	17.9	17.9	17.9	0.893491	17.9	0.893491	1	135.9	37	63.1	20.0338
A218712815	A2187128	2014	1	1	2	A218	2	40	481	2	3	4	7	2925.1	5552.71	5850.21	14086.3		6041.93	5978.19		14615.3			601								#VALUE!	7	157.7	53.6	73.6	21.5527
A218712816	A2187128	2014	1	1	2	A218	1	43	520	2	3			3974.79	5552.71	7949.59			10164	11284.2					601	43.8	42.3	43.8	43.8	43.8	2.02123	43.8	2.02123	7	170.1	62.7	76.1	21.67
A218721316	A2187213	2014	1	1	2	A218	1	60	728	2	2	3	7	5283.62	5552.71	10567.2	11265.3	12241.6	13816.7	8086.49	16706.6	11982	12872.4	17945.2	601	42.2	36.4	42.2	42.2	42.2	1.54462	42.2	1.54462	11	164.8	74.2	94.5	27.3206
A218733214	A2187332	2014	1	1	2	A218	2	26	314	3	4	4	2	3121.85	5552.71	6243.71			7215.54	9222.07					601	20.5	19	20.5	20.5	20.5	1.09491	20.5	1.09491	4	152.6	43.6	66.1	18.7231
A218733216	A2187332	2014	1	1	2	A218	2	54	658	3	4	3	3	3066.1	5552.71	6132.21	6241.31		6412.89	5284.36		6407.01			601	29.6	24.7	29.6	29.6	29.6	1.42513	29.6	1.42513	9	155	49.9	64.7	20.77
A218745114	A2187451	2014	1	1	2	A218	1	80	1048	3	2	1	7	1667.95	5552.71	3335.9			3365.62	4043.25					601	23.8	24.5	24.5	24.5	24.5	1.22529	23.8	1.19028	16	162.5	52.8	80.4	19.9953
A218745115	A2187451	2014	1	1	2	A218	2	55	668	2	2	3	3	2296.15	5552.71	4592.3	17982.9		4656.68	4753.86		18312.9			601	26.2	21.6	26.2	26.2	26.2	1.04637	26.2	1.04637	10	160	64.1	81	25.0391
A218745116	A2187451	2014	1	1	2	A218	1	64	768	2	2	3	7	2641.81	5552.71	5283.62			6908.33	4043.25					601	37.8	35.7	37.8	37.8	37.8	1.77228	37.8	1.77228	11	168.7	60.7	81.6	21.3284
A218750215	A2187502	2014	1	1	2	A218	2	33	399	4	4	4	2	2704.15	5552.71	5408.3			5414.64	6538.97					601								#VALUE!	5	165.3	52.3	73.4	19.1406
A218750216	A2187502	2014	1	1	2	A218	1	34	410	4	4	4	2	4565.36	5552.71	9130.71		18338.7	8188.89	10432.3			21652.8		601	44.7	41.1	44.7	44.7	44.7	2.57463	44.7	2.57463	5	185.9	60	70.9	17.3617
A218757014	A2187570	2014	1	1	2	A218	2	56	673	4	4			3444.22	5552.71	6888.44	5994.29								601	28.7	31.7	31.7	31.7	31.7	1.53997	28.7	1.39423	10	164.2	55.5	72.7	20.5848
A218757015	A2187570	2014	1	1	2	A218	2	27	326	4	4	4	2	4682.78	5552.71	9365.56									601	27.8	28.1	28.1	28.1	28.1	1.34592	27.8	1.33155	4	169.1	59.7	75.5	20.8779
A218763814	A2187638	2014	1	1	2	A218	2	23	277	3	4	3	7	8964.11	5552.71	17928.2			12409	21491					601	28.1	29.6	29.6	29.6	29.6	1.18623	28.1	1.12611	3	159.9	63.8	74.5	24.9531
A218763815	A2187638	2014	1	1	2	A218	2	50	611	3	4				5552.71				9619.33						601								#VALUE!	9
A218768913	A2187689	2014	1	1	2	A218	1	3	47	3	3	1		2091.92	5552.71	4183.84			4208.82	4001.27					601								#VALUE!		104.3	17.3	49.3	15.9029
A218768914	A2187689	2014	1	1	2	A218	2	7	91	3	3	1		2050.36	5552.71	4100.72			4132.15	4663.65					601								#VALUE!		129.7	27.8	56.8	16.5259
A218768916	A2187689	2014	1	1	2	A218	2	32	392	2	3	4	7	2704.15	5552.71	5408.3		7726.93	5414.64	6538.97			8285.97		601	29.5	23.7	29.5	29.5	29.5	1.33776	29.5	1.33776	5	164.4	59.6	72.6	22.0517
A218770612	A2187706	2014	1	1	2	A218	1	14	176	3	4	1		4004.5	5552.71	8008.99			7040.71	6177.03					601	44.4	41.3	44.4	44.4	44.4	1.43924	44.4	1.43924	1	174	93.4	105.6	30.8495
A218770613	A2187706	2014	1	1	2	A218	2	25	306	3	4	4	3	3121.85	5552.71	6243.71			7215.54	9222.07					601	22.8	18.5	22.8	22.8	22.8	0.990797	22.8	0.990797	4	155.3	55.5	77.8	23.0118
A218770614	A2187706	2014	1	1	2	A218	2	27	327	3	4	4	2	3121.85	5552.71	6243.71		17995.9	7215.54	9222.07			25034.5		601	30.3	26.7	30.3	30.3	30.3	1.10933	30.3	1.10933	4	157.9	68.1	86.5	27.3138
A218770615	A2187706	2014	1	1	2	A218	2	52	633	3	4	3	5	3066.1	5552.71	6132.21	12482.6	14861.4	6412.89	5284.36	18519.6	12814	19254.3	18710.5	601								#VALUE!	9	149.9	58.4	75.8	25.9902
A218770616	A2187706	2014	1	1	2	A218	1	57	687	3	4	2	5	3843.31	5552.71	7686.61			11082.7	7117.95					601	36.1	38.2	38.2	38.2	38.2	1.57438	38.2	1.57438	10	167.9	68.4	87.6	24.2636
A218775714	A2187757	2014	1	1	2	A218	2	9	110	4	4	1		2050.36	5552.71	4100.72			4132.15	6995.47					601								#VALUE!		131.2	33.4	62.6	19.4034
A218775715	A2187757	2014	1	1	2	A218	2	44	536	4	4	4	1	5850.21	5552.71	11700.4	14086.3		12083.9	8967.28		14615.3			601	22.9	21.3	22.9	22.9	22.9	1.02337	22.9	1.02337	7	152	51.7	75.2	22.3771
A218780813	A2187808	2014	1	1	2	A218	1	6	76	4	4				5552.71				4891.77						601								#VALUE!
A218780814	A2187808	2014	1	1	2	A218	2	9	117	4	4				5552.71				4132.15						601								#VALUE!
A218780815	A2187808	2014	1	1	2	A218	2	40	485	4	4	4	1	2925.1	5552.71	5850.21	7043.14		12083.9	20808.1		14615.3			601	24.3	22	24.3	24.3	24.3	1.11681	24.3	1.11681	7	158.7	54.8	76.1	21.7584
A218780816	A2187808	2014	1	1	2	A218	1	40	486	4	4	4	3	3974.79	5552.71	7949.59	10500								601								#VALUE!	7	169.6	83.8	97.1	29.1335
A218794414	A2187944	2014	1	1	2	A218	2	28	341	2	3	4	1	3121.85	5552.71	6243.71			7215.54	9222.07					601	26	24.8	26	26	26	1.11212	26	1.11212	4	159.8	59.7	72.3	23.3787
A218794415	A2187944	2014	1	1	2	A218	2	59	710	3	3			2296.15	5552.71	4592.3			4656.68	4753.86					601	28.1	27.7	28.1	28.1			28.1	#VALUE!	10			95.3
A218794416	A2187944	2014	1	1	2	A218	1	64	773	3	3			2641.81	5552.71	5283.62	11265.3		6908.33	4043.25		11982			601	44.3	47.4	47.4	47.4	47.4	1.97876	44.3	1.84935	11	160.1	61.4	83.2	23.9544
A218799514	A2187995	2014	1	1	2	A218	2	29	348	3	3	3	2	3121.85	5552.71	6243.71									601	27.1	28.5	28.5	28.5	28.5	1.25404	27.1	1.19244	4	164.1	61.2	77.6	22.7266
A218799515	A2187995	2014	1	1	2	A218	2	54	648	3	3	2	7	3066.1	5552.71	6132.21	6241.31								601								#VALUE!	9	161.2	60.9	79.3	23.4362
A218799516	A2187995	2014	1	1	2	A218	1	60	720	3	3	3	6	2641.81	5552.71	5283.62	5632.64								601	53.6	48.9	53.6	53.6	53.6	2.60128	53.6	2.60128	11	170.5	59.9	79.2	20.6053
A218804613	A2188046	2014	1	1	2	A218	2	29	359	4	4	4	7	4162.47	5552.71	8324.94		30143.7	9620.72	12296.1			34692.4		601								#VALUE!	4	163.6	56.5	73.2	21.1097
A218804614	A2188046	2014	1	1	2	A218	2	28	346	4	4	3	3	4162.47	5552.71	8324.94			9620.72	12296.1					601	32.2	23.2	32.2	32.2	32.2	1.6821	32.2	1.6821	4	167.8	53.9	68.9	19.1428
A218804615	A2188046	2014	1	1	2	A218	2	56	682	4	4	3	7	3061.53	5552.71	6123.06	11988.6		6208.91	6338.48		12208.6			601								#VALUE!	10	151.8	56.7	80	24.6059
A218813114	A2188131	2014	1	1	2	A218	2	13	158	2	3	1		3347.67	5552.71	6695.34		8314.97	6195.44	6254.25			9793.44		601	20	21.3	21.3	21.3	21.3	0.922483	21.3	0.922483	1	161.2	60	71.7	23.0899
A218813115	A2188131	2014	1	1	2	A218	2	44	529	2	3	4	7	2925.1	5552.71	5850.21	14086.3	16276.5	6041.93	5978.19	21124	14615.3	12213.2	22259.4	601	28.3	26.3	28.3	28.3	28.3	0.964088	28.3	0.964088	7	160.8	75.9	91.9	29.3542
A218813116	A2188131	2014	1	1	2	A218	1	44	534	2	3	4	1	3974.79	5552.71	7949.59			10164	11284.2					601	39.3	35.6	39.3	39.3	39.3	1.68935	39.3	1.68935	7	174.7	71	84.6	23.2634
A218818213	A2188182	2014	1	1	2	A218	2	10	120	3	3	1		3347.67	5552.71	6695.34			6195.44	8339.01					601	11.5	9.3	11.5	11.5	11.5	0.772821	11.5	0.772821	1	133.7	26.6	51.9	14.8805
A218818214	A2188182	2014	1	1	2	A218	1	13	159	3	3	1		4004.5	5552.71	8008.99			10561.1	8236.04					601	28.8	34.9	34.9	34.9	34.9	1.97542	34.9	1.97542	1	170.9	51.6	65.4	17.6671
A218818215	A2188182	2014	1	1	2	A218	2	41	499	3	3	4	7	2925.1	5552.71	5850.21	7043.14		9062.9	7970.91		14615.3			601	28.5	28.7	28.7	28.7	28.7	1.09244	28.5	1.08482	7	158.5	66	81.9	26.2715
A218818216	A2188182	2014	1	1	2	A218	1	44	535	3	3	4	2	3974.79	5552.71	7949.59	10500	21929			28241.9				601	45.4	41.5	45.4	45.4	45.4	1.65484	45.4	1.65484	7	169.8	79.1	90.3	27.4348
A219689016	A2196890	2014	1	1	1	A219	2	27	326	3	4	4	1	4266.21	7588.13	8532.42									612	28.6	25.7	28.6	28.6	28.6	1.13724	28.6	1.13724	4	159.9	64.3	75.9	25.1486
A219700913	A2197009	2014	1	1	1	A219	2	11	137	4	4	1		4574.8	7588.13	9149.6									612	16.6	16.6	16.6	16.6	16.6	0.788111	16.6	0.788111	1	153.3	49.5	67.4	21.063
A219700914	A2197009	2014	1	1	1	A219	1	14	178	4	4	1		5472.39	7588.13	10944.8		25020.4							612	32.5	32	32.5	32.5	32.5	1.50079	32.5	1.50079	1	170.7	63.1	68	21.6552
A219700915	A2197009	2014	1	1	1	A219	2	43	521	4	4	4	1	3997.34	7588.13	7994.68	9624.89								612	28.9	28.6	28.9	28.9	28.9	1.24848	28.9	1.24848	7	161.8	60.6	71.5	23.1481
A219700916	A2197009	2014	1	1	1	A219	1	44	536	4	4	4	1	5431.8	7588.13	10863.6	14348.9	29967.3			37792				612	46.8	40.1	46.8	46.8	46.8	2.03534	46.8	2.03534	7	172.6	68.5	75.7	22.9937
A219707715	A2197077	2014	1	1	1	A219	2	64	770	4	4	4	7	5826.04	7588.13	11652.1	7857.51	16466.8	11967.4	10086.7	11843.3	8117.79	16834.7	12313.2	612	20.8	19.7	20.8	20.8	20.8	0.891939	20.8	0.891939	11	149.9	52.4	63.5	23.32
A219707716	A2197077	2014	1	1	1	A219	1	68	824	4	4	4	7	4894.62	7588.13	9789.24	7697.36	16729	9959.32	11050.7	11415.3	8187.05	17591	12261.6	612	37.1	31.6	37.1	37.1	37.1	1.44815	37.1	1.44815	12	162.8	67.9	89	25.6189
A219717914	A2197179	2014	1	1	1	A219	2	10	121	3	4	1		4574.8	7588.13	9149.6		11362.9	8466.46	8546.83			13383.3		612	12.1	10.9	12.1	12.1	12.1	0.769551	12.1	0.769551	1	146.4	33.7	56.5	15.7234
A219717915	A2197179	2014	1	1	1	A219	2	39	469	3	4	4	7	3595.68	7588.13	7191.35			6974.95	7894.75					612	23.1	24.3	24.3	24.3	24.3	1.11466	23.1	1.05961	6	159.7	55.6	75.5	21.8004
A219717916	A2197179	2014	1	1	1	A219	1	44	528	3	4	4	2	5431.8	7588.13	10863.6	14348.9	29967.3	13889.8	15420.5	19297.1	17745.1	26635.3	23688.2	612	51.5	55.7	55.7	55.7	55.7	1.88528	55.7	1.88528	7	179.6	95.3	96	29.5447
A219719615	A2197196	2014	1	1	1	A219	2	44	528	4	4	3	7	3997.34	7588.13	7994.68	9624.89	11121.4	16513.4	16339.1	14433.6	19972.8	22253.4	30418.8	612	26.9	24.7	26.9	26.9	26.9	1.49569	26.9	1.49569	7	162	47.2	59.8	17.9851
A219719616	A2197196	2014	1	1	1	A219	1	44	530	4	4	4	1	5431.8	7588.13	10863.6	14348.9	14983.6			19297.1				612	47.8	50.1	50.1	50.1	50.1	2.36535	50.1	2.36535	7	188.8	75.5	74	21.1808
A219728115	A2197281	2014	1	1	1	A219	2	32	386	3	4	4	7	7390.79	7588.13	14781.6			7399.44	17871.8					612	21.6	21.6	21.6	21.6	21.6	1.09989	21.6	1.09989	5	160.2	50.4	66.4	19.6384
A219728116	A2197281	2014	1	1	1	A219	1	36	436	3	4				7588.13				10532.3						612								#VALUE!	6
A219733216	A2197332	2014	1	1	1	A219	1	39	472	4	4	4	2	4254.47	7588.13	8508.93		11479	10532.3	13572			13393.1		612	42.2	39.4	42.2	42.2	42.2	2.06333	42.2	2.06333	6	168.4	58	69.9	20.4524
A219738316	A2197383	2014	1	1	1	A219	2	30	370	3	3	4	1	3695.39	7588.13	7390.79		10559.3	7399.44	8935.92			11323.3		612	25.9	26.7	26.7	26.7	26.7	1.52986	25.9	1.48403	5	158.6	43.9	57.8	17.4525
A219768916	A2197689	2014	1	1	1	A219	2	24	297	2	3	4	1	5139.48	7588.13	10279		9878.96							612	19	19.6	19.6	19.6	19.6	1.05077	19	1.01861	3	166	51.4	65	18.6529
A219772316	A2197723	2014	1	1	1	A219	1	24	288	2	3	3	7	10972.9	7588.13	21945.7									612	37.5	37.2	37.5	37.5	37.5	1.26335	37.5	1.26335	3	174.9	90.8	95	29.6829
A219780816	A2197808	2014	1	1	1	A219	2	30	360	4	4	4	1	3695.39	7588.13	7390.79		10559.3	7399.44	8935.92			11323.3		612	29.9	26.7	29.9	29.9	29.9	1.524	29.9	1.524	5	159	49.6	63.9	19.6195
A219782516	A2197825	2014	1	1	1	A219	2	20	247	4	4	4	1	5139.48	7588.13	10279			11305.1	11826.7					612	28.7	28.4	28.7	28.7	28.7	1.61168	28.7	1.61168	3	174.3	54.1	62	17.8075
A219799516	A2197995	2014	1	1	1	A219	2	22	267	1	1	4	1	5139.48	7588.13	10279			11305.1	11826.7					612	23.6	22.1	23.6	23.6	23.6	1.2981	23.6	1.2981	3	160.1	46.6	64	18.1804
A219806316	A2198063	2014	1	1	1	A219	2	28	345	3	3	4	2	4266.21	7588.13	8532.42		12296.2	9860.48	12602.5			13684.5		612	21.2	17.4	21.2	21.2	21.2	1.05262	21.2	1.05262	4	152.6	46.9	62.7	20.1402
A219814816	A2198148	2014	1	1	1	A219	2	27	330	2	3	4	1	4266.21	7588.13	8532.42		12296.2	9860.48	12602.5			13684.5		612	26.9	26.3	26.9	26.9	26.9	1.25443	26.9	1.25443	4	161.6	56	63.3	21.444
A219816516	A2198165	2014	1	1	1	A219	2	32	393	3	3	4	1	3695.39	7588.13	7390.79			7399.44	8935.92					612	37.5	26.3	37.5	37.5	37.5	1.37721	37.5	1.37721	5	163.4	72.7	85.5	27.2289
A220734913	A2207349	2014	1	1	1	A220	2	25	300	3	4	4	1	2383.55	4239.52	4767.1									612	24	20.4	24	24	24	1.05123	24	1.05123	4	158.7	57.5	79.2	22.8304
A220734914	A2207349	2014	1	1	1	A220	2	26	318	3	4	4	2	2383.55	4239.52	4767.1		13739.9							612	22.8	18.6	22.8	22.8	22.8	1.02401	22.8	1.02401	4	155.3	53.7	69	22.2654
A220734915	A2207349	2014	1	1	1	A220	2	53	636	3	4			2340.99	4239.52	4681.97			9792.55	8069.27					612	19	19.7	19.7	19.7	19.7	0.661925	19.7	0.661925	9	151.6	68.4	90.4	29.7617
A220734916	A2207349	2014	1	1	1	A220	1	57	684	3	4	1	3	2934.38	4239.52	5868.77	11644.2	11207.4	16923.4	10869.2	14239.6	13958.4	25970.7	16810.8	612	41.7	38.9	41.7	41.7	41.7	1.89644	41.7	1.89644	10	165.6	60.3	77.1	21.9886
A220738315	A2207383	2014	1	1	1	A220	2	58	696	2	2			1753.12	4239.52	3506.24	4576.67		3555.4	3629.59		4660.66			612	25.1	23.9	25.1	25.1	25.1	0.896774	25.1	0.896774	10	162.6	74	91	27.9892
A220738316	A2207383	2014	1	1	1	A220	1	66	796	3	2	2	7	1367.32	4239.52	2734.65	4300.55	9346.55	2782.16	3087.04	12755.6	4574.14	9828.17	13701.3	612	49.7	46	49.7	49.7	49.7	1.9107	49.7	1.9107	12	172.5	77.4	91.2	26.0113
A220743415	A2207434	2014	1	1	1	A220	1	29	359	3	4	3	2	4635.27	4239.52	9270.55		19676.5	12338	13036.7			21870.5		612	45.1	40.4	45.1	45.1	45.1	1.9109	45.1	1.9109	4	173.2	70.8	82.1	23.6014
A220743416	A2207434	2014	1	1	1	A220	2	33	399	3	4	4	1	2064.63	4239.52	4129.27			4134.1	4992.54					612	24.9	22.3	24.9	24.9	24.9	1.18749	24.9	1.18749	5	153.8	49.6	68.4	20.9686
A220748514	A2207485	2014	1	1	1	A220	1	1	12	2	3	1		1597.19	4239.52	3194.38			3213.45	4582.48					612								#VALUE!		75.7	9.7	44.5	16.927
A220748515	A2207485	2014	1	1	1	A220	2	40	482	2	3	3	7	4466.66	4239.52	8933.33	5377.47	12427.2	9226.09	6846.56	8064.12	5579.44	12433.1	8497.57	612	22.8	20.1	22.8	22.8	22.8	1.09186	22.8	1.09186	7	157.5	51.8	74.2	20.8818
A220753616	A2207536	2014	1	1	1	A220	1	55	664	2	3	4	5	2934.38	4239.52	5868.77	5822.1	5603.69	8461.7	5434.59	7119.8	6979.21	6492.68	8405.41	612	34	32.5	34	34	34	1.69872	34	1.69872	10	159	50.6	76	20.015
A220755314	A2207553	2014	1	1	1	A220	1	79	952	2	1	2	7	2546.98	4239.52	5093.96	8601.1		5139.33	9261.12		9148.28			612	27.9	25.8	27.9	27.9	27.9	1.7624	27.9	1.7624	15	162.3	41.7	64.5	15.8307
A220763816	A2207638	2014	1	1	1	A220	2	52	630	1	2			7022.96	4239.52	14045.9									612	23.4	21.7	23.4	23.4	23.4	1.02765	23.4	1.02765	9	157.8	56.7	77	22.7703
A220767214	A2207672	2014	1	1	1	A220	2	15	182	1	2	2	7	2551.22	4239.52	5102.45		15900.2	5052.25	7571.86			11460.1		612	32.5	30.6	32.5	32.5	32.5	1.20955	32.5	1.20955	2	159.9	68.7	77.6	26.8695
A220767215	A2207672	2014	1	1	1	A220	2	16	202	1	2	2	7	2551.22	4239.52	5102.45			5052.25	7571.86					612	28.5	25.6	28.5	28.5	28.5	1.05942	28.5	1.05942	2	162	70.6	79.5	26.9014
A220767216	A2207672	2014	1	1	1	A220	2	42	509	1	2	3	1	2233.33	4239.52	4466.66	5377.47	6213.6	4613.05	4564.38	8064.12	5579.44	9324.82	8497.57	612	23	22.5	23	23	23	1.10816	23	1.10816	7	154.9	49.8	72.8	20.7552
A220780814	A2207808	2014	1	1	1	A220	1	3	44	1	2				4239.52				3213.45						612								#VALUE!
A220780815	A2207808	2014	1	1	1	A220	2	29	357	1	2				4239.52				5509.1						612								#VALUE!	4
A220780816	A2207808	2014	1	1	1	A220	1	26	317	1	2			9270.55	4239.52	18541.1		19676.5	12338	23664.8			21870.5		612	56.4	49.3	56.4	56.4	56.4	2.12425	56.4	2.12425	4	171.4	78	84.3	26.5505
A220785915	A2207859	2014	1	1	1	A220	2	57	686	2	2	1	6	1753.12	4239.52	3506.24	4576.67	10192.2	3555.4	3629.59	13745.6	4660.66	10355.5	14255.7	612	33.7	28.4	33.7	33.7	33.7	1.57503	33.7	1.57503	10	162.5	56.5	79.7	21.3964
A220785916	A2207859	2014	1	1	1	A220	1	58	705	2	2	1	5	2934.38	4239.52	5868.77	5822.1		8461.7	5434.59		6979.21			612								#VALUE!	10	169.8	80	95.9	27.7469
A220787615	A2207876	2014	1	1	1	A220	2	67	809	2	1	1	7	1506.66	4239.52	3013.32	8780.06	9200.08	3393.65	2817.73	13233.8	9070.89	9405.62	13758.9	612	25.3	22.5	25.3	25.3	25.3	0.87364	25.3	0.87364	12	156.8	71.2	98.5	28.9593
A220787616	A2207876	2014	1	1	1	A220	1	76	912	3	1	3	7	1273.49	4239.52	2546.98			2569.67	3087.04					612								#VALUE!	15	164.1	67.8	94.5	25.1775
A220797816	A2207978	2014	1	1	1	A220	2	79	956	3	1	1	7	1425.46	4239.52	2850.93	4390.03		3061.59	2817.73		4535.45			612	24	22.8	24	24	24	0.986528	24	0.986528	15	152.8	56.8	81.1	24.3277
A220809716	A2208097	2014	1	1	1	A220	2	67	812	4	4	1	3	3013.32	4239.52	6026.64			6787.29	5635.46					612	20.9	20.4	20.9	20.9	20.9	1.04814	20.9	1.04814	12	153.2	46.8	74.8	19.9401
A220813114	A2208131	2014	1	1	1	A220	2	15	183	1	1				4239.52				15156.8						612								#VALUE!	2
A220813116	A2208131	2014	1	1	1	A220	2	46	557	1	1	1	7	2221.95	4239.52	4443.9	5414.47	5910.63			7304.88				612	26	24.7	26	26	26	1.18814	26	1.18814	8	154.3	52.1	76.2	21.883
A220816514	A2208165	2014	1	1	1	A220	2	33	404	2	3	4	3	2064.63	4239.52	4129.27		8849.33	6201.15	7488.81			9489.56		612	20.7	15.1	20.7	20.7	20.7	1.1167	20.7	1.1167	5	164.4	50.1	65.5	18.5368
A220816515	A2208165	2014	1	1	1	A220	2	54	655	2	3	1	7	2340.99	4239.52	4681.97	4765.27	8510.09	7344.41	6051.95	14139.8	9783.57	8820.44	14285.6	612	27.6	28.1	28.1	28.1	28.1	1.12119	27.6	1.10124	9	159.3	63.6	77.9	25.0626
A220816516	A2208165	2014	1	1	1	A220	1	61	734	3	3	1	5	2017.04	4239.52	4034.07	4300.55								612	31.7	31.7	31.7	31.7	31.7	1.74375	31.7	1.74375	11	167	50.7	73.3	18.1792
A220818210	A2208182	2014	1	1	1	A220	1	7	85	1	1	1		2088.16	4239.52	4176.33			3734.89	5184.93					612								#VALUE!		125.9	27.5	59.5	17.3493
A220818211	A2208182	2014	1	1	1	A220	2	9	109	1	1	1		1565.46	4239.52	3130.92			3154.92	5341.08					612								#VALUE!		136.8	29.9	54.6	15.9771
A220818212	A2208182	2014	1	1	1	A220	1	11	140	1	1	1		3057.45	4239.52	6114.91			5375.62	7074.29					612	18.8	13.7	18.8	18.8	18.8	1.13368	18.8	1.13368	1	159.9	42.4	60.4	16.5832
A220818213	A2208182	2014	1	1	1	A220	2	33	400	1	1	3	3	3096.95	4239.52	6193.9			12402.3	7488.81					612								#VALUE!	5	155.1	62.6	77.8	26.0226
A220818216	A2208182	2014	1	1	1	A220	2	70	848	3	1	1	7	1597.39	4239.52	3194.79									612	23.5	22.9	23.5	23.5	23.5	0.803617	23.5	0.803617	14	150.8	66.5	97.1	29.2428
A220823312	A2208233	2014	1	1	1	A220	1	80	1039	3	2	1	7	1273.49	4239.52	2546.98			2569.67	3087.04					612	21.7	25.3	25.3	25.3	25.3	0.913924	25.3	0.913924	16	162.5	73.1	101.2	27.6828
A220823313	A2208233	2014	1	1	1	A220	2	21	261	2	2	3	7	2871.45	4239.52	5742.9		22077.7	6316.24	6607.65			26163.6		612	22	23.6	23.6	23.6	23.6	0.967279	22	0.901701	3	157.6	60.6	69.3	24.3983
A220823314	A2208233	2014	1	1	1	A220	2	23	283	2	2	3	7	2871.45	4239.52	5742.9			6316.24	6607.65					612	23.7	22.8	23.7	23.7	23.7	1.32158	23.7	1.32158	3	161.2	46.6	63.5	17.9331
A220823315	A2208233	2014	1	1	1	A220	2	51	619	2	2	3	6	2340.99	4239.52	4681.97			4896.27	4034.63					612								#VALUE!	9	147.8	52.5	71.2	24.0331
A221702612	A2217026	2014	1	1	1	A221	2	4	58	2	2	1		1851.52	4542.71	3703.04			3349	3376.56					612								#VALUE!		104	15.6	40.8	14.4231
A221702613	A2217026	2014	1	1	1	A221	2	9	109	2	2	1		1677.41	4542.71	3354.83			3380.55	3815.36					612								#VALUE!		127.7	24.5	48.1	15.024
A221702614	A2217026	2014	1	1	1	A221	1	10	124	2	2	1		3276.11	4542.71	6552.21		7489.37	5760.06	5053.47			8765.13		612	19.3	16.1	19.3	19.3	19.3	0.947101	19.3	0.947101	1	145.6	43.2	65.9	20.378
A221702615	A2217026	2014	1	1	1	A221	2	39	472	1	2	4	2	2152.59	4542.71	4305.18		11595	4175.63	4726.28			8543.62		612	25.1	22.7	25.1	25.1	25.1	0.903949	25.1	0.903949	6	151.7	63.9	81.6	27.767
A221702616	A2217026	2014	1	1	1	A221	1	44	532	1	2	3	5	3251.81	4542.71	6503.61	8590.11		8315.28	9231.66		10623.3			612	46.2	43.6	46.2	46.2	46.2	2.05922	46.2	2.05922	7	161.2	58.3	81	22.4356
A221704315	A2217043	2014	1	1	1	A221	2	51	616	2	3	2	5	3762.6	4542.71	7525.21	10212.1		7869.65	6484.76		10483.2			612	24.7	25	25	25	25	0.98544	24.7	0.973615	9	164.2	68.4	84.4	25.3694
A221704316	A2217043	2014	1	1	1	A221	1	56	679	2	3	2	5	4716.36	4542.71	9432.71			13600.3	8734.87					612	37.8	31.3	37.8	37.8	37.8	2.08586	37.8	2.08586	10	173.1	54.3	63.5	18.122
A221711115	A2217111	2014	1	1	1	A221	2	34	415	4	4	3	3	2212.29	4542.71	4424.57			4429.75	5349.58					612	30.3	27.9	30.3	30.3	30.3	1.57406	30.3	1.57406	5	166.4	53.3	65.5	19.2495
A221711116	A2217111	2014	1	1	1	A221	1	35	422	4	4	4	2	2546.98	4542.71	5093.96		13744.1	6305.25	8125.01			16035.9		612	44.8	43.3	44.8	44.8	44.8	1.91261	44.8	1.91261	6	169	66.9	75.5	23.4235
A221717915	A2217179	2014	1	1	1	A221	2	58	699	3	3	1	7	1878.5	4542.71	3756.99	4903.97		3809.66	3889.17		4993.97			612	27.3	23.1	27.3	27.3	27.3	1.11774	27.3	1.11774	10	152.9	57.1	74	24.4242
A221717916	A2217179	2014	1	1	1	A221	1	59	719	2	3	2	6	3144.24	4542.71	6288.47	6238.47	12008.9	9066.84	5823.24	15258	7478.33	13914	18013.1	612	40.7	40.1	40.7	40.7	40.7	1.41708	40.7	1.41708	10	167	80.1	89	28.721
A221731515	A2217315	2014	1	1	1	A221	2	72	869	3	2	4	7	1141.09	4542.71	2282.17	4703.98	9858.03	2525.03	3019.24	14180.2	4859.8	10078.3	14742.8	612	29.1	26.9	29.1	29.1	29.1	1.11656	29.1	1.11656	14	163.3	69.5	88.5	26.0623
A221731516	A2217315	2014	1	1	1	A221	1	76	913	3	2	4	6	1364.56	4542.71	2729.13	4608.11		2753.44	3307.81		4901.26			612	38.6	40.4	40.4	40.4	40.4	1.35842	38.6	1.2979	15	163.6	79.6	91.5	29.7404
A221738316	A2217383	2014	1	1	1	A221	1	49	590	1	1	2	7	4122.84	4542.71	8245.68	9129.21	9198.13	9764.41	10366.5	10478	10501.3	10831.8	12233.2	612	42.8	36.4	42.8	42.8	42.8	1.78989	42.8	1.78989	8	169.5	68.7	80	23.9121
A221774014	A2217740	2014	1	1	1	A221	1	18	216	4	4	3	7	2506.89	4542.71	5013.78		8374.54	5022.66	7281.61			6992.84		612								#VALUE!	2	169.4	60.8	64	21.1874
A221774015	A2217740	2014	1	1	1	A221	2	55	663	4	4	4	7	1878.5	4542.71	3756.99	4903.97	5460.57	3809.66	3889.17	7364.34	4993.97	5548.01	7637.57	612								#VALUE!	10	163.4	57.9	75.3	21.6858
A221779113	A2217791	2014	1	1	1	A221	2	19	229	3	3	3	7	2733.68	4542.71	5467.35		17037.3	7218.09	10817.8			16372.9		612	24.9	23.7	24.9	24.9	24.9	1.58231	24.9	1.58231	2	170.6	45.8	57.5	15.7365
A221779114	A2217791	2014	1	1	1	A221	2	20	247	3	3	3	7	3076.8	4542.71	6153.61			9023.93	9440.27					612	22.9	23.4	23.4	23.4	23.4	1.42133	22.9	1.39096	3	161.8	43.1	54.6	16.4634
A221779115	A2217791	2014	1	1	1	A221	2	49	589	3	3	3	7	2380.85	4542.71	4761.71	11603.4	12666.7	6752.26	6550.89	15654.6	12320.8	12435.1	16879.9	612	29	27.1	29	29	29	1.43278	29	1.43278	8	160.9	52.4	66.5	20.2404
A221779116	A2217791	2014	1	1	1	A221	1	53	639	3	3			3312.1	4542.71	6624.2									612								#VALUE!	9
A221785915	A2217859	2014	1	1	1	A221	2	57	688	2	2	2	6	1878.5	4542.71	3756.99	9807.94	10921.1	3809.66	3889.17	14728.7	9987.94	11096	15275.1	612	24.3	23.9	24.3	24.3	24.3	0.888098	24.3	0.888098	10	152.1	63.3	78	27.3618
A221785916	A2217859	2014	1	1	1	A221	1	73	881	3	2			1421.39	4542.71	2842.78			2730.71	3307.81					612	29.4	28.7	29.4	29.4	29.4	1.15212	29.4	1.15212	14	157	62.9	95.1	25.5183
A221787612	A2217876	2014	1	1	1	A221	1	79	952	4	2	1	7	1364.56	4542.71	2729.13			3441.8	8269.52					612	38.8	36.1	38.8	38.8	38.8	1.7646	38.8	1.7646	15	169	62.8	81.2	21.988
A221787613	A2217876	2014	1	1	1	A221	2	12	155	2	2				4542.71				6335.67						612								#VALUE!	1
A221787614	A2217876	2014	1	1	1	A221	2	17	213	2	2				4542.71				6766.96						612								#VALUE!	2
A221787615	A2217876	2014	1	1	1	A221	2	45	546	2	2	3	3	2380.85	4542.71	4761.71									612	21.2	19.3	21.2	21.2	21.2	0.84611	21.2	0.84611	8	152.8	58.5	78	25.0559
A221787616	A2217876	2014	1	1	1	A221	1	48	586	1	2	4	6	4122.84	4542.71	8245.68	23382.9	27594.4	12205.5	22090.2	31434.1	26817.8	36115.8	36699.5	612	53	55	55	55	55	2.12943	53	2.05199	8	172.1	76.5	81.5	25.8285
A221796111	A2217961	2014	1	1	1	A221	1	8	105	2	2	1		2237.5	4542.71	4475			4001.99	5555.73					612								#VALUE!		131.6	33.7	63.5	19.4589
A221796112	A2217961	2014	1	1	1	A221	1	11	132	2	2	1		3276.11	4542.71	6552.21			5760.06	7580.21					612	12.1	10.8	12.1	12.1	12.1	0.689228	12.1	0.689228	1	141.8	35.3	58.2	17.5559
A221796114	A2217961	2014	1	1	1	A221	1	36	440	1	2	4	2	5093.96	4542.71	10187.9			12610.5	12187.5					612	51.1	42.6	51.1	51.1	51.1	2.01523	51.1	2.01523	6	164.6	68.7	79.5	25.357
A221796115	A2217961	2014	1	1	1	A221	2	74	893	3	2	1	6	2282.17	4542.71	4564.35	9407.97		5050.06	4528.86		9719.6			612	17.2	16.6	17.2	17.2	17.2	0.816142	17.2	0.816142	14	145.8	44.8	69.5	21.0748
A221801215	A2218012	2014	1	1	1	A221	2	62	746	2	2	1	7	1743.91	4542.71	3487.82									612	21.3	21.4	21.4	21.4	21.4	0.919933	21.3	0.915634	11	152.5	54.1	71	23.2626
A221801216	A2218012	2014	1	1	1	A221	1	66	792	2	2	3	6	1465.11	4542.71	2930.22	9216.21	10015			13667.8				612	33.8	39	39	39	39	1.61875	33.8	1.40292	12	159.9	61.6	83.5	24.0926
A221804612	A2218046	2014	1	1	1	A221	1	16	197	1	2	2	7	2506.89	4542.71	5013.78			5022.66	7281.61					612	26.1	31	31	31	31	1.27202	26.1	1.07096	2	169.6	70.1	73	24.3706
A221804613	A2218046	2014	1	1	1	A221	1	22	271	1	2	4	3	8264.2	4542.71	16528.4		23017.8	19154.5	13780.3			36229.3		612	37.5	36.2	37.5	37.5	37.5	1.15279	37.5	1.15279	3	174.1	98.6	95.9	32.5296
A221804616	A2218046	2014	1	1	1	A221	2	77	926	3	2	1	7	1527.41	4542.71	3054.81			3280.54	3019.24					612	26.4	24.4	26.4	26.4	26.4	0.891651	26.4	0.891651	15	153.1	69.4	85.1	29.608
A221818212	A2218182	2014	1	1	1	A221	1	14	179	1	2	1		3276.11	4542.71	6552.21		7489.37	5760.06	5053.47			11686.8		612	38.3	37.1	38.3	38.3	38.3	1.84415	38.3	1.84415	1	171.1	60.8	70	20.7684
A221818213	A2218182	2014	1	1	1	A221	2	17	214	1	2	2	7	2733.68	4542.71	5467.35		8518.67	5413.57	8113.36			16372.9		612	24.1	27.1	27.1	27.1	27.1	0.865059	24.1	0.769296	2	160.5	80.7	83.1	31.3273
A221818215	A2218182	2014	1	1	1	A221	2	48	579	1	2	3	6	2380.85	4542.71	4761.71	11603.4		5064.2	4913.17		12320.8			612	28.6	30	30	30	30	1.28784	28.6	1.22774	8	155.6	56.4	74.5	23.2949
A221818216	A2218182	2014	1	1	1	A221	1	54	652	1	2	3	5	3312.1	4542.71	6624.2			10288.9	10624.9					612	32.8	28.1	32.8	32.8	32.8	1.19239	32.8	1.19239	9	173.6	82.9	90.5	27.5078
A221821616	A2218216	2014	1	1	1	A221	1	80	976	1	1	1	5	1364.56	4542.71	2729.13			2753.44	3307.81					612	22.3	17.8	22.3	22.3	22.3	0.951198	22.3	0.951198	16	156.2	57.2	85	23.4441
A222726415	A2227264	2014	1	1	2	A222	1	28	340	1	1				6081.71				21983.3						601								#VALUE!	4
A222726416	A2227264	2014	1	1	2	A222	2	77	928	3	1			6134.59	6081.71	12269.2			6587.89	12126.3					601	24.7	21.7	24.7	24.7	24.7	0.926193	24.7	0.926193	15	156	64.9	92.3	26.6683
A222728114	A2227281	2014	1	1	2	A222	2	31	378	3	4			3949.03	6081.71	7898.06			11861	14323.9					601								#VALUE!	5	159.8	49	63.2	19.1886
A222728115	A2227281	2014	1	1	2	A222	2	59	708	3	4	4	7	3353.2	6081.71	6706.39	6565.35		10200.6	10413.5		13371.7			601	24.4	22.9	24.4	24.4	24.4	1.14904	24.4	1.14904	10	153.6	50.1	71.6	21.2351
A222728116	A2227281	2014	1	1	2	A222	1	62	747	4	4	4	5	3857.99	6081.71	7715.98	6169.26								601	59.3	54	59.3	59.3	59.3	2.41543	59.3	2.41543	11	174.2	74.5	80.1	24.5505
A222734915	A2227349	2014	1	1	2	A222	2	49	595	4	4	4	7	3187.45	6081.71	6374.89	7767.2		6779.86	6577.67		8247.47			601	23.5	19.6	23.5	23.5	23.5	1.20226	23.5	1.20226	8	154.9	46.9	64.4	19.5465
A222734916	A2227349	2014	1	1	2	A222	1	51	618	4	4	4	2	4434.18	6081.71	8868.36	13100.4		13774.6	14224.5		17018.1			601	38.8	36.5	38.8	38.8	38.8	1.52493	38.8	1.52493	9	175.2	78.1	90.6	25.4439
A222738315	A2227383	2014	1	1	2	A222	2	56	680	1	2	1	7	2514.9	6081.71	5029.8	6565.35	14621	5100.31	5206.75	19718.5	6685.84	14855.2	20450.1	601								#VALUE!	10	158.8	52.7	72.6	20.8982
A222738316	A2227383	2014	1	1	2	A222	1	67	805	2	2	3	2	1961.46	6081.71	3922.92	6169.26		3991.08	4428.44		6561.73			601	38.2	36.9	38.2	38.2	38.2	1.4367	38.2	1.4367	12	164.1	71.6	93.6	26.5886
A222743415	A2227434	2014	1	1	2	A222	2	44	534	4	4	3	3	3203.77	6081.71	6407.55	7714.12	8913.57	6617.54	6547.72	11568.2	8003.85	8917.8	12190	601	29.7	29.9	29.9	29.9	29.9	1.22902	29.7	1.2208	7	162.7	64.4	79.3	24.3282
A222743416	A2227434	2014	1	1	2	A222	1	58	706	4	4	3	3	4209.45	6081.71	8418.9	8351.96	8038.64	12138.5	7796.06	10213.5	10011.9	9313.92	12057.8	601	45.7	45.4	45.7	45.7	45.7	1.70587	45.7	1.70587	10	177.6	84.5	97.1	26.7899
A222753612	A2227536	2014	1	1	2	A222	1	20	248	3	4	3	7	10972.9	6081.71	21945.7			27525.9	23061					601	11.9	13.4	13.4	13.4	13.4	0.531169	11.9	0.47171	3	164.3	68.1	83.7	25.2274
A222753613	A2227536	2014	1	1	2	A222	2	22	272	4	4	3	7	4119.17	6081.71	8238.35		29606.8	11326	11848.6			34976.9		601	26.8	26.7	26.8	26.8	26.8	1.36438	26.8	1.36438	3	160.5	50.6	66	19.6427
A222753614	A2227536	2014	1	1	2	A222	2	26	314	3	4	4	1	3419.27	6081.71	6838.53			9878.68	12625.8					601	26.7	25.9	26.7	26.7	26.7	1.41074	26.7	1.41074	4	152.3	43.9	61.6	18.9263
A222753615	A2227536	2014	1	1	2	A222	2	50	605	3	4	4	7	3358.21	6081.71	6716.41	13671.8		8779.79	7234.74		14034.8			601								#VALUE!	9	156.1	55.7	78.1	22.8586
A222753616	A2227536	2014	1	1	2	A222	1	56	673	3	4	4	1	4209.45	6081.71	8418.9									601	31.9	32.6	32.6	32.6	32.6	1.6876	31.9	1.65136	10	160.4	49.7	66.2	19.3174
A222760415	A2227604	2014	1	1	2	A222	2	39	468	4	4	4	1	2881.85	6081.71	5763.7		7761.58	5590.26	6327.46			7625.37		601	30.7	28.3	30.7	30.7	30.7	1.48545	30.7	1.48545	6	173.9	62.5	75	20.6672
A222760416	A2227604	2014	1	1	2	A222	1	43	516	4	4	4	1	4353.46	6081.71	8706.93	11500.3	12009	11132.4	12359.2	15466.2	14222.3	14231.7	18985.5	601	45.4	41	45.4	45.4	45.4	1.8891	45.4	1.8891	7	175	73.6	86.5	24.0327
A222763813	A2227638	2014	1	1	2	A222	2	1	12	4	4	1		2478.78	6081.71	4957.57			4483.58	4520.49					601								#VALUE!		77.6	10.4	43.9	17.2707
A222763814	A2227638	2014	1	1	2	A222	1	3	43	4	4	1		2291.21	6081.71	4582.42			4609.78	4382.46					601								#VALUE!		101.4	17	50.8	16.5338
A222763815	A2227638	2014	1	1	2	A222	2	32	393	4	4	3	7	2961.77	6081.71	5923.54			5930.48	7161.93					601	28.4	26	28.4	28.4	28.4	1.26829	28.4	1.26829	5	164.1	60.3	72.4	22.3924
A222763816	A2227638	2014	1	1	2	A222	1	32	388	4	4	3	3	5000.29	6081.71	10000.6		20085.8	8969.03	11426.2			23715.6		601	50.1	51	51	51	51	2.04926	50.1	2.01309	5	184.7	84.9	90	24.8871
A222770616	A2227706	2014	1	1	2	A222	2	64	770	4	4	3	3	4669.44	6081.71	9338.88	6297.61	13197.8	9591.6	8084.22	9492.11	6506.22	13492.6	9868.72	601	28.3	24.1	28.3	28.3	28.3	1.27914	28.3	1.27914	11	171.8	65.3	84.7	22.1242
A222779115	A2227791	2014	1	1	2	A222	2	76	912	4	3	4	1	2044.86	6081.71	4089.73	12595.2		4391.93	4042.11		13012.4			601	15	12.7	15	15	15	0.565325	15	0.565325	15	154.7	63.5	91.3	26.5334
A222779116	A2227791	2014	1	1	2	A222	1	78	944	4	3	4	7	1826.85	6081.71	3653.71			3686.25	4428.44					601	26.3	21.9	26.3	26.3	26.3	1.10853	26.3	1.10853	15	163.6	63.5	87.6	23.725
A222787616	A2227876	2014	1	1	2	A222	2	79	953	2	1	3	7	4089.73	6081.71	8179.46			8783.86	8084.22					601	22.1	19.2	22.1	22.1	22.1	0.773992	22.1	0.773992	15	157.8	71.1	93.2	28.5533
A222792714	A2227927	2014	1	1	2	A222	2	26	312	3	4				6081.71				7902.95						601								#VALUE!	4
A222792715	A2227927	2014	1	1	2	A222	2	58	701	4	4	3	7	3772.35	6081.71	7544.69	6565.35		5100.31	7810.12		6685.84			601	22.8	22.9	22.9	22.9	22.9	0.995337	22.8	0.99099	10	157.4	57	82.8	23.0073
A222792716	A2227927	2014	1	1	2	A222	1	61	738	4	4	3	2	4340.24	6081.71	8680.47	6169.26		7566.47	6642.66		6561.73			601	42.8	41.3	42.8	42.8	42.8	1.82515	42.8	1.82515	11	167	65.4	86.7	23.4501
A222799511	A2227995	2014	1	1	2	A222	2	74	892	1	1	1	7	3055.34	6081.71	6110.67	9446.42		8451.18	10105.3		9759.33			601								#VALUE!	14	151.1	61.9	81.9	27.112
A222799515	A2227995	2014	1	1	2	A222	2	47	568	1	1			6374.89	6081.71	12749.8	11650.8		16949.7	16444.2		12371.2			601	33.8	31.5	33.8	33.8	33.8	1.74431	33.8	1.74431	8	163.5	51.8	66.7	19.3773
A222802915	A2228029	2014	1	1	2	A222	2	80	999	4	3			4089.73	6081.71	8179.46			4391.93	8084.22					601	10.8	7.6	10.8	10.8	10.8	0.453736	10.8	0.453736	16	150.9	54.2	80.7	23.8024
A222802916	A2228029	2014	1	1	2	A222	1	80	1023	4	3				6081.71				3686.25						601								#VALUE!	16
A222821614	A2228216	2014	1	1	2	A222	2	61	741	3	2	3	7	2334.72	6081.71	4669.44	6297.61		4795.8	4042.11		6506.22			601	24.5	22	24.5	24.5	24.5	1.10103	24.5	1.10103	11	149.9	50	75.7	22.2519
A222821616	A2228216	2014	1	1	2	A222	1	63	763	2	2			2893.49	6081.71	5786.98	6169.26	13407.9	7566.47	4428.44	18298.2	6561.73	14098.8	19654.8	601	41.1	32.5	41.1	41.1	41.1	1.59642	41.1	1.59642	11	166.3	71.2	88.1	25.7452
A223717913	A2237179	2014	1	1	1	A223	2	20	248	1	2	4	2	5149.86	7603.46	10299.7			11328	11850.6					612	35.1	31.3	35.1	35.1	35.1	1.50305	35.1	1.50305	3	164.9	63.5	76.8	23.3524
A223717915	A2237179	2014	1	1	1	A223	2	57	694	2	2	3	7	3144.17	7603.46	6288.34	8208.12	13709.6	6376.5	6509.57	12326.2	8358.75	13929.1	12783.5	612	33.9	32	33.9	33.9	33.9	1.58072	33.9	1.58072	10	163.6	57.4	76.3	21.446
A223717916	A2237179	2014	1	1	1	A223	1	60	726	2	2	2	5	3617.49	7603.46	7234.99	7712.91	12572.1	9459.73	5536.51	11438.4	8203.58	13219.9	12286.4	612	47.1	40.4	47.1	47.1	47.1	1.84128	47.1	1.84128	11	168.7	72.8	88.5	25.58
A223721311	A2237213	2014	1	1	1	A223	1	37	445	1	2	4	5	4263.06	7603.46	8526.12			10553.5	13599.4					612	50.6	45.4	50.6	50.6	50.6	2.01355	50.6	2.01355	6	178.2	79.8	92	25.1297
A223721312	A2237213	2014	1	1	1	A223	2	4	59	2	2	1		3099.02	7603.46	6198.04			5605.45	5651.59					612								#VALUE!		109.1	18.9	48.1	15.8786
A223721313	A2237213	2014	1	1	1	A223	2	9	118	2	2	1		2807.61	7603.46	5615.21			5658.26	6386.04					612								#VALUE!		145.7	37.2	62.4	17.5236
A223721314	A2237213	2014	1	1	1	A223	2	37	448	2	2	3	7	3602.94	7603.46	7205.88		19407.3	6989.04	7910.7			19066.7		612								#VALUE!	6	163.2	65.3	87.8	24.5173
A223721315	A2237213	2014	1	1	1	A223	2	65	780	3	2	2	6	2702.15	7603.46	5404.3		16500.1	6086.4	5053.52			16868.7		612	31.4	29.7	31.4	31.4	31.4	1.38073	31.4	1.38073	12	162.7	60.2	82	22.7416
A223721316	A2237213	2014	1	1	1	A223	1	67	815	3	2	4	5	2452.25	7603.46	4904.51			4989.72	5536.51					612	44.1	39.4	44.1	44.1	44.1	1.45905	44.1	1.45905	12	163.4	80.7	99.5	30.2252
A223723013	A2237230	2014	1	1	1	A223	2	10	131	2	3	1		4584.04	7603.46	9168.08		11385.9	8483.56	11418.8			17880.5		612	22.1	18.2	22.1	22.1	22.1	1.02793	22.1	1.02793	1	157.6	53.4	76	21.4995
A223723014	A2237230	2014	1	1	1	A223	2	15	191	3	3	2	7	4575.54	7603.46	9151.09		14258.3	13591.6	18106.5			27404.5		612	26.1	28	28	28	28	1.21255	26.1	1.13027	2	169.7	66.5	72.9	23.0918
A223723016	A2237230	2014	1	1	1	A223	1	47	574	2	3	4	3	9263.78	7603.46	18527.6			19812.7	22090.2					612	35.5	41.8	41.8	41.8	41.8	1.72559	41.8	1.72559	8	183.2	81.3	94.3	24.2237
A223728114	A2237281	2014	1	1	1	A223	1	33	402	4	4				7603.46				11213.2						612								#VALUE!	5
A223728115	A2237281	2014	1	1	1	A223	2	59	715	4	4	1	7	6288.34	7603.46	12576.7	8208.12		6376.5	13019.1		8358.75			612	26.4	25	26.4	26.4	26.4	1.14569	26.4	1.14569	10	152.8	53.8	73.6	23.0428
A223733215	A2237332	2014	1	1	1	A223	2	67	804	4	4				7603.46				9129.6						612								#VALUE!	12
A223733216	A2237332	2014	1	1	1	A223	1	70	843	4	4	4	7	7137.25	7603.46	14274.5	15425.8		6855.87	16609.5		16407.2			612	33.8	28.9	33.8	33.8	33.8	1.33005	33.8	1.33005	14	164.3	68.6	95.2	25.4126
A223743412	A2237434	2014	1	1	1	A223	2	59	717	4	4	1	7	3144.17	7603.46	6288.34	8208.12		6376.5	6509.57		8358.75			612	26.4	24.4	26.4	26.4	26.4	0.9809	26.4	0.9809	10	160	68.9	89.5	26.9141
A223743414	A2237434	2014	1	1	1	A223	2	3	39	4	4	1		3099.02	7603.46	6198.04			5605.45	5651.59					612								#VALUE!		95.2	14.4	48.9	15.8887
A223743415	A2237434	2014	1	1	1	A223	2	34	419	4	4	4	2	3702.86	7603.46	7405.72		29463.7	7414.39	8953.97			33849		612	35.4	31.6	35.4	35.4	35.4	1.72684	35.4	1.72684	5	163.2	54.6	72.9	20.4999
A223743416	A2237434	2014	1	1	1	A223	1	35	421	4	4	4	1	4263.06	7603.46	8526.12			10553.5	13599.4					612	40.1	34.1	40.1	40.1	40.1	1.62674	40.1	1.62674	6	164	66.3	85	24.6505
A223745116	A2237451	2014	1	1	1	A223	1	80	971	1	1	2	6	2283.97	7603.46	4567.93			4608.62	5536.51					612	38.8	38.3	38.8	38.8	38.8	1.97415	38.8	1.97415	16	169.4	56.4	77.2	19.6541
A223757016	A2237570	2014	1	1	1	A223	2	67	808	2	2	2	5	2702.15	7603.46	5404.3	7873.39	8250.04	6086.4	5053.52	11867.2	8134.19	8434.34	12338	612	26	26.1	26.1	26.1	26.1	1.16637	26	1.1619	12	152	51.7	83.2	22.3771
A223760414	A2237604	2014	1	1	1	A223	1	25	310	3	4	4	2	8313.22	7603.46	16626.4		30683.2							612	37.4	29.7	37.4	37.4	37.4	1.66197	37.4	1.66197	4	178	71.3	86.5	22.5035
A223760415	A2237604	2014	1	1	1	A223	2	53	641	3	4	3	2	4198.49	7603.46	8396.98	17092.8		13172	10854		17546.5			612	25.9	22.7	25.9	25.9	25.9	1.13577	25.9	1.13577	9	158.1	57	82.2	22.804
A223760416	A2237604	2014	1	1	1	A223	1	58	699	3	4	4	7	5262.73	7603.46	10525.5			19649.5	14620.2					612	38.8	36.5	38.8	38.8	38.8	1.3161	38.8	1.3161	10	169.2	84.4	102.7	29.481
A223763816	A2237638	2014	1	1	1	A223	2	80	1011	3	2	2	7	2556.52	7603.46	5113.05			5490.87	5053.52					612	20.1	19.6	20.1	20.1	20.1	1.00185	20.1	1.00185	16	155.8	48.7	79.3	20.0629
A223770616	A2237706	2014	1	1	1	A223	1	54	651	1	2			5543.69	7603.46	11087.4		15955.8							612	49.3	48	49.3	49.3	49.3	2.01683	49.3	2.01683	9	172.1	72.4	87.5	24.4443
A223777414	A2237774	2014	1	1	1	A223	2	2	26	2	2	1		3099.02	7603.46	6198.04			5605.45	5651.59					612								#VALUE!		85.3	12.2	48.5	16.7672
A223777415	A2237774	2014	1	1	1	A223	2	32	394	2	2	4	7	3702.86	7603.46	7405.72			7414.39	8953.97					612	22.7	19.4	22.7	22.7	22.7	0.879318	22.7	0.879318	5	158.8	65.1	83	25.8155
A223777416	A2237774	2014	1	1	1	A223	1	32	388	1	2	4	2	6251.45	7603.46	12502.9		25111.6	11213.2	14285.2			29649.6		612	47.5	54.9	54.9	54.9	54.9	2.1349	54.9	2.1349	5	171.8	75.9	90.5	25.7155
A223782515	A2237825	2014	1	1	1	A223	2	38	461	4	4	3	2	3602.94	7603.46	7205.88			6989.04	7910.7					612	31.7	28.7	31.7	31.7	31.7	1.27133	31.7	1.27133	6	162.2	65.6	81.5	24.9346
A223782516	A2237825	2014	1	1	1	A223	1	38	460	3	4	4	1	4263.06	7603.46	8526.12		23004.5	10553.5	13599.4			26840.4		612	48.8	41	48.8	48.8	48.8	1.92942	48.8	1.92942	6	173.8	76.4	89.5	25.2926
A223789315	A2237893	2014	1	1	1	A223	1	44	532	3	3	3	5	9273.75	7603.46	18547.5	23354.1	30663	21382	22570.8	37792	27117.3	37086	43431.2	612	44.8	43.9	44.8	44.8	44.8	1.87743	44.8	1.87743	7	163	63.4	84	23.8624
A223796115	A2237961	2014	1	1	1	A223	2	28	336	4	4	4	2	8549.65	7603.46	17099.3		24642.2	19145.4	21204.7			27424.2		612	25.7	25.4	25.7	25.7	25.7	1.21654	25.7	1.21654	4	161.5	55.1	72.8	21.1255
A224716213	A2247162	2014	1	1	1	A224	2	11	134	1	1	1		3476.11	5765.75	6952.22			6433.14	6494.21					612	19.7	19.9	19.9	19.9	19.9	1.02032	19.7	1.01007	1	149	43.3	62.4	19.5036
A224716214	A2247162	2014	1	1	1	A224	2	15	186	1	1	2	7	3469.67	5765.75	6939.33		21624.3	6871.07	10297.7			20781		612	35.1	35.6	35.6	35.6	35.6	1.45545	35.1	1.435	2	168.2	69.2	77.6	24.4599
A224716215	A2247162	2014	1	1	1	A224	2	37	449	1	1	3	7	2732.13	5765.75	5464.27		14716.7	5299.83	5998.73			14458.4		612	34.9	31.8	34.9	34.9	34.9	1.74558	34.9	1.74558	6	164.8	54.3	68.2	19.9933
A224716216	A2247162	2014	1	1	1	A224	2	72	872	2	1	1	7	1448.3	5765.75	2896.61	5970.44		3204.85	3832.12		6168.21			612								#VALUE!	14	152.8	63.4	80.1	27.1545
A224724714	A2247247	2014	1	1	1	A224	1	41	495	4	4	3	2	6190.94	5765.75	12381.9	16354.2	30663	15831	17575.7	37792	20225.1	37086	43431.2	612	43.2	40.3	43.2	43.2	43.2	1.66992	43.2	1.66992	7	165.9	71.2	87.3	25.8695
A224724716	A2247247	2014	1	1	1	A224	1	76	920	4	4	1	7	2597.92	5765.75	5195.84	8773.13		5242.12	6297.56		9331.25			612	28	27.6	28	28	28	1.2492	28	1.2492	15	161	58.1	84.4	22.4143
A224733215	A2247332	2014	1	1	1	A224	2	80	969	3	2			5815.89	5765.75	11631.8									612								#VALUE!	16	155	67.7	91.4	28.179
A224738315	A2247383	2014	1	1	1	A224	2	48	582	4	4	3	1	9065.56	5765.75	18131.1	14727.4		19282.9	18707.8		15638			612	22.5	19	22.5	22.5	22.5	0.894939	22.5	0.894939	8	159.3	63.8	82.1	25.1414
A224740016	A2247400	2014	1	1	1	A224	2	72	869	1	1	1	7	2896.61	5765.75	5793.21			6409.7	7664.23					612	21.7	20.8	21.7	21.7	21.7	0.870371	21.7	0.870371	14	149.2	55.5	78.8	24.9319
A224746816	A2247468	2014	1	1	1	A224	2	59	710	2	2	1	7	2384.24	5765.75	4768.49	6224.27	6930.72	4835.34	4936.25	9347.04	6338.5	7041.71	9693.84	612	27.5	22	27.5	27.5	27.5	1.1792	27.5	1.1792	10	147.3	50.6	80.9	23.3209
A224758716	A2247587	2014	1	1	1	A224	1	40	487	1	2	3	3	9273.75	5765.75	18547.5	23354.1	30663	21382	22570.8	37792	27117.3	37086	43431.2	612	46.8	45.6	46.8	46.8	46.8	2.17591	46.8	2.17591	7	167.3	60.2	74.6	21.5082
A224760415	A2247604	2014	1	1	1	A224	2	74	895	3	2	1	7	1448.3	5765.75	2896.61	5970.44		3204.85	3832.12		6168.21			612	20.7	18.2	20.7	20.7	20.7	0.828037	20.7	0.828037	14	149	55.5	86.6	24.9989
A224760416	A2247604	2014	1	1	1	A224	1	79	948	3	2	4	7	1731.95	5765.75	3463.89	5848.75		3494.75	4198.37		6220.83			612	38.1	34.3	38.1	38.1	38.1	1.54305	38.1	1.54305	15	162	64.8	82.4	24.6914
A224770616	A2247706	2014	1	1	1	A224	2	66	792	4	4	4	7	4098.12	5765.75	8196.24	11940.9	12512.1			17998				612	21.3	19.5	21.3	21.3	21.3	1.13462	21.3	1.13462	12	158.9	47.4	69.4	18.7729
A224801213	A2248012	2014	1	1	1	A224	1	15	186	3	3	2	7	3181.82	5765.75	6363.65		10629.2	6374.91	9242.05			13313.3		612	41	37.1	41	41	41	1.87844	41	1.87844	2	177.8	69	74.2	21.8266
A224801214	A2248012	2014	1	1	1	A224	2	2	31	3	3	1		2350.01	5765.75	4700.01			4250.65	4285.64					612								#VALUE!		94.5	15.3	45.4	17.1328
A224801215	A2248012	2014	1	1	1	A224	2	42	508	3	3	4	1	3037.33	5765.75	6074.66	7313.36		6273.74	6207.55		7588.04			612	31.1	26.9	31.1	31.1	31.1	1.3044	31.1	1.3044	7	166	65.7	80.2	23.8424
A224801216	A2248012	2014	1	1	1	A224	1	39	470	3	3	4	1	3232.71	5765.75	6465.41		17444.4	8002.82	10312.5			15264.9		612	45.3	45.8	45.8	45.8	45.8	2.31893	45.3	2.29362	6	178.6	63	77.9	19.7505
A224806313	A2248063	2014	1	1	1	A224	1	7	90	3	3	1		2839.9	5765.75	5679.81			5079.45	4701					612								#VALUE!		112.7	19.8	48	15.589
A224806314	A2248063	2014	1	1	1	A224	1	8	103	3	3	1		2839.9	5765.75	5679.81			5079.45	4701					612								#VALUE!		129.8	26.4	54.1	15.6695
A224806315	A2248063	2014	1	1	1	A224	2	44	528	3	3	4	7	3037.33	5765.75	6074.66	7313.36		6273.74	6207.55		7588.04			612	32.2	26.7	32.2	32.2	32.2	1.4308	32.2	1.4308	7	162.6	59.5	75.9	22.5048
A224808015	A2248080	2014	1	1	1	A224	2	57	685	3	3			2384.24	5765.75	4768.49	6224.27		4835.34	4936.25		6338.5			612	32.5	29.7	32.5	32.5	32.5	1.25491	32.5	1.25491	10	154.6	61.9	85.1	25.8983
A224808016	A2248080	2014	1	1	1	A224	1	65	786	4	3	3	6	1859.56	5765.75	3719.12	5848.75	12711.3	3783.74	4198.37	17347.6	6220.83	13366.3	18633.7	612	40.4	40	40.4	40.4	40.4	1.5736	40	1.55802	12	171.6	75.6	92.5	25.6736
A224811415	A2248114	2014	1	1	1	A224	2	57	689	1	2	3	5	2384.24	5765.75	4768.49	6224.27		4835.34	4936.25		6338.5			612	20.9	22	22	22	22	0.911309	20.9	0.865744	10	154.6	57.7	80.8	24.1411
A224811416	A2248114	2014	1	1	1	A224	1	60	731	1	2	2	5	2743.17	5765.75	5486.34	5848.75	12711.3	7173.38	4198.37	17347.6	6220.83	13366.3	18633.7	612	37.6	36.4	37.6	37.6	37.6	1.72733	37.6	1.72733	11	166.3	60.2	82.7	21.7677
A224821614	A2248216	2014	1	1	1	A224	2	30	363	3	3	4	2	2807.9	5765.75	5615.8			5622.38	6789.85					612	25.4	23.3	25.4	25.4	25.4	1.21342	25.4	1.21342	5	161.8	54.8	72.8	20.9326
A224821615	A2248216	2014	1	1	1	A224	2	55	663	3	3	2	3	2384.24	5765.75	4768.49	6224.27		4835.34	4936.25		6338.5			612	21.1	19.8	21.1	21.1	21.1	1.0897	21.1	1.0897	10	154.8	46.4	71.3	19.3632
A224821616	A2248216	2014	1	1	1	A224	1	60	722	3	3	3	3	2743.17	5765.75	5486.34	5848.75		7173.38	4198.37		6220.83			612	44.6	42.9	44.6	44.6	44.6	1.93677	44.6	1.93677	11	174.1	69.8	88.7	23.0281
A224823314	A2248233	2014	1	1	1	A224	1	17	209	4	4	3	7	3181.82	5765.75	6363.65			6374.91	13863.1					612	34.4	36.4	36.4	36.4	36.4	1.55306	34.4	1.46773	2	167.3	65.6	81.8	23.4375
A224823315	A2248233	2014	1	1	1	A224	2	47	571	4	4	4	3	6043.7	5765.75	12087.4	14727.4	16076.9	6427.63	9353.92	19869.3	15638	23674.5	21424.5	612	29.8	24.1	29.8	29.8	29.8	1.28561	29.8	1.28561	8	157.5	57.5	75.9	23.1796
A224823316	A2248233	2014	1	1	1	A224	2	76	913	4	4				5765.75				4163.76						612								#VALUE!	15
A225724716	A2257247	2014	1	1	2	A225	2	44	530	1	1	3	7	3260.98	6190.31	6521.97	7851.88	9072.74	6735.71	6664.64	11774.8	8146.78	9077.04	12407.7	601	20.4	22.1	22.1	22.1	22.1	1.0071	20.4	0.92963	7	151.7	50.5	77.2	21.9442
A225740014	A2257400	2014	1	1	2	A225	2	1	16	2	2	1		2523.05	6190.31	5046.1			4563.64	4601.21					601								#VALUE!		72.8	8.3	42.3	15.6609
A225740015	A2257400	2014	1	1	2	A225	2	26	320	1	2	4	1	3480.33	6190.31	6960.65		20062.3	8044.07	10281			22327.3		601	24.5	21.2	24.5	24.5	24.5	1.48434	24.5	1.48434	4	162.9	43.8	60	16.5056
A225740016	A2257400	2014	1	1	2	A225	1	26	315	1	2	4	1	6768.16	6190.31	13536.3			18015.3	19035.4					601	49.5	49.4	49.5	49.5	49.5	2.47595	49.5	2.47595	4	178.5	63.7	76.6	19.9923
A225748514	A2257485	2014	1	1	2	A225	2	2	32	2	2	1		2523.05	6190.31	5046.1			4563.64	4601.21					601								#VALUE!		90.1	12.2	43.8	15.0283
A225748515	A2257485	2014	1	1	2	A225	2	39	473	2	2	3	7	2933.31	6190.31	5866.63			5690.09	6440.45					601	23.2	20.4	23.2	23.2	23.2	1.30651	23.2	1.30651	6	160.6	45.8	67	17.7572
A225748516	A2257485	2014	1	1	2	A225	1	40	486	2	2			4431.2	6190.31	8862.41	11705.7	24447	11331.1	12579.9	15742.4	14476.3	28971.7	19324.6	601	45	42.8	45	45	45	1.46285	45	1.46285	7	173.5	92.6	100.2	30.7618
A225750216	A2257502	2014	1	1	2	A225	2	23	277	2	2	3	7	4192.73	6190.31	8385.46		8059.15	9222.61	9648.12			9550.66		601								#VALUE!	3	163.7	53	72.6	19.7778
A225765515	A2257655	2014	1	1	2	A225	2	30	367	2	3				6190.31				6036.38						601								#VALUE!	5
A225765516	A2257655	2014	1	1	2	A225	1	36	434	2	3	4	1	6941.49	6190.31	13883		18729	8592.1	21135.5			21852		601	42.1	45.8	45.8	45.8	45.8	1.87654	45.8	1.87654	6	173.3	73.3	87.2	24.4066
A225770615	A2257706	2014	1	1	2	A225	2	31	379	3	4	4	1	3014.66	6190.31	6029.32		17228.4	6036.38	7289.82			18474.8		601	30.7	27.5	30.7	30.7	30.7	1.50071	30.7	1.50071	5	165.6	56.1	69.9	20.457
A225770616	A2257706	2014	1	1	2	A225	1	33	407	3	4	4	2	5089.58	6190.31	10179.2			9129.19	11630.2					601	41.9	41.3	41.9	41.9	41.9	1.62814	41.9	1.62814	5	172.3	76.4	80.9	25.7349
A225774016	A2257740	2014	1	1	2	A225	2	51	612	1	2	2	3	3418.18	6190.31	6836.35	6957.98	8283.97	7149.26	5891.14	10323.1	7142.7	8586.07	10429.5	601	34.2	30	34.2	34.2	34.2	1.37187	34.2	1.37187	9	161.1	64.7	82.2	24.9295
A225782516	A2257825	2014	1	1	2	A225	2	80	961	1	1			2081.38	6190.31	4162.76			4470.36	4114.29					601								#VALUE!	16	152.9	45.7	70.2	19.548
A225785916	A2257859	2014	1	1	2	A225	2	48	578	3	3	3	1	3244.36	6190.31	6488.73	7905.9		6900.93	6695.13		8394.75			601	29.1	27.1	29.1	29.1	29.1	1.11278	29.1	1.11278	8	157.9	65.2	86.2	26.1507
A225791016	A2257910	2014	1	1	2	A225	2	41	493	2	3	3	2	3260.98	6190.31	6521.97	7851.88	9072.74	6735.71	6664.64	11774.8	8146.78	9077.04	12407.7	601	25.6	23.7	25.6	25.6	25.6	1.28389	25.6	1.28389	7	161.8	52.2	71.1	19.9395
A225796116	A2257961	2014	1	1	2	A225	1	62	752	2	3	3	6	2945.16	6190.31	5890.32	6279.42	6823.65	7701.59	4507.52	9312.5	6678.9	7175.27	10002.9	601	43.6	36.4	43.6	43.6	43.6	2.08876	43.6	2.08876	11	163.5	55.8	75.4	20.8737
A225804616	A2258046	2014	1	1	2	A225	1	65	790	4	4			7985.95	6190.31	15971.9	12558.8		16249.4	18030.1		13357.8			601	37.1	33.6	37.1	37.1	37.1	1.71569	37.1	1.71569	12	165.6	59.3	85	21.6239
A225819916	A2258199	2014	1	1	2	A225	1	30	368	4	4	4	2	5089.58	6190.31	10179.2			9129.19	11630.2					601	39.6	41.3	41.3	41.3	41.3	2.1981	39.6	2.10762	5	170	54.3	69.9	18.7889
A225823316	A2258233	2014	1	1	2	A225	1	27	328	3	3	4	7	9622.78	6190.31	19245.6		28730.5	21983.3	23664.8			31934		601	51.3	43.3	51.3	51.3	51.3	2.26699	51.3	2.26699	4	182.9	75.7	77.5	22.6292
A226743414	A2267434	2014	1	1	2	A226	2	27	327	4	4	3	1	3134.33	5574.9	6268.66		18067.8	7244.37	9258.92			20107.6		601	24	22.4	24	24	24	1.03649	24	1.03649	4	154.4	55.2	71.7	23.155
A226743415	A2267434	2014	1	1	2	A226	2	55	666	4	4	3	7	2305.32	5574.9	4610.65	6018.24		4675.29	4772.85		6128.69			601	24.3	22.5	24.3	24.3	24.3	1.23889	24.3	1.23889	10	165	53.4	69.1	19.6143
A226755314	A2267553	2014	1	1	2	A226	1	24	296	2	2	3	1	10142	5574.9	20283.9		21185.9							601	38.5	35.7	38.5	38.5	38.5	1.60793	38.5	1.60793	3	183.7	80.8	83.5	23.9438
A226755315	A2267553	2014	1	1	2	A226	1	22	269	2	2	3	7	10142	5574.9	20283.9			27525.9	25367.1					601	41.9	44.4	44.4	44.4	44.4	1.78019	41.9	1.67995	3	181.1	81.8	86.2	24.9411
A226755316	A2267553	2014	1	1	2	A226	2	56	680	2	2	4	7	2305.32	5574.9	4610.65	6018.24	10052	7012.93	7159.28	9037.64	6128.69	20425.9	9372.97	601	22.5	21.6	22.5	22.5	22.5	1.02249	22.5	1.02249	10	165.4	60.2	81.7	22.0052
A226757013	A2267570	2014	1	1	2	A226	1	6	83	3	3	1		2745.9	5574.9	5491.8			4911.32	6060.52					601								#VALUE!		122.1	25.6	56.9	17.1715
A226757014	A2267570	2014	1	1	2	A226	2	9	116	3	3	1		2058.55	5574.9	4117.11			4148.67	6243.04					601								#VALUE!		137.7	37.2	63.4	19.6189
A226757015	A2267570	2014	1	1	2	A226	2	39	470	3	3	4	7	5283.39	5574.9	10566.8			5124.4	7733.56					601	22.8	22.9	22.9	22.9	22.9	1.00419	22.8	0.999804	6	155.3	55	72.8	22.8045
A226757016	A2267570	2014	1	1	2	A226	1	43	519	3	3				5574.9				10204.7						601								#VALUE!	7
A226763813	A2267638	2014	1	1	2	A226	1	9	109	4	3	1		2745.9	5574.9	5491.8			4911.32	4545.39					601								#VALUE!		134.4	33.5	61.4	18.5458
A226763814	A2267638	2014	1	1	2	A226	2	11	134	3	3	1		3361.05	5574.9	6722.09			6220.2	6279.25					601	13.7	16.3	16.3	16.3	16.3	0.693102	16.3	0.693102	1	139.4	45.7	67.9	23.5175
A226763815	A2267638	2014	1	1	2	A226	2	39	471	3	3	3	7	2641.7	5574.9	5283.39			5124.4	5800.17					601	26.8	26	26.8	26.8	26.8	1.26141	26.8	1.26141	6	153.1	49.8	66.3	21.2461
A226763816	A2267638	2014	1	1	2	A226	1	38	463	3	3	4	3	3125.7	5574.9	6251.4			7737.92	9971.16					601	42.5	44.9	44.9	44.9	44.9	1.78052	44.9	1.78052	6	163	67	87.2	25.2174
A226765514	A2267655	2014	1	1	2	A226	2	8	100	4	4	1		2058.55	5574.9	4117.11			4148.67	4682.28					601								#VALUE!		137.1	30.9	57.9	16.4393
A226765515	A2267655	2014	1	1	2	A226	2	38	460	4	4	4	7	2641.7	5574.9	5283.39			5124.4	5800.17					601	33.2	28.7	33.2	33.2	33.2	1.54949	33.2	1.54949	6	158.9	54.1	74.4	21.4264
A226765516	A2267655	2014	1	1	2	A226	1	42	504	4	4	4	1	3990.68	5574.9	7981.35	10541.9	22016.6	10204.7	11329.3	14177.4	13037.1	26091.5	17403.4	601	45.3	43.9	45.3	45.3	45.3	1.86825	45.3	1.86825	7	172.2	71.9	86.4	24.2473
A226770615	A2267706	2014	1	1	2	A226	2	51	613	1	2	3	3	4617.53	5574.9	9235.07	6266.25		9657.77	7958.21		6432.61			601	29.3	27.7	29.3	29.3	29.3	1.41058	29.3	1.41058	9	157	51.2	66.2	20.7716
A226770616	A2267706	2014	1	1	2	A226	1	57	691	2	2	3	6	5788	5574.9	11576	7655.96	22106.2	16690.5	10719.6	18724.8	9177.54	25613.3	22105.9	601	45.4	40.4	45.4	45.4	45.4	1.78075	45.4	1.78075	10	165.7	70	89.2	25.4949
A226774013	A2267740	2014	1	1	2	A226	2	7	88	3	3	1		2058.55	5574.9	4117.11			4148.67	4682.28					601								#VALUE!		126.5	22.9	52	14.3105
A226774014	A2267740	2014	1	1	2	A226	2	10	128	3	3	1		3361.05	5574.9	6722.09			6220.2	6279.25					601	18.5	17.1	18.5	18.5	18.5	1.11545	18.5	1.11545	1	140.2	32.6	60.2	16.5852
A226774015	A2267740	2014	1	1	2	A226	2	37	447	3	3	3	7	2641.7	5574.9	5283.39		14229.6	5124.4	5800.17			20969.8		601	28	26.7	28	28	28	1.33349	28	1.33349	6	163.6	56.2	74.2	20.9976
A226774016	A2267740	2014	1	1	2	A226	1	41	501	3	3	4	2	3990.68	5574.9	7981.35	10541.9		10204.7	11329.3		13037.1			601	46.2	43.5	46.2	46.2	46.2	1.69458	46.2	1.69458	7	177.4	85.8	93.4	27.2634
A226779113	A2267791	2014	1	1	2	A226	2	3	36	4	4	1		2272.22	5574.9	4544.44			4109.95	4143.78					601								#VALUE!		91.5	14	48.1	16.7219
A226779114	A2267791	2014	1	1	2	A226	1	6	75	4	4	1		2745.9	5574.9	5491.8			4911.32	4545.39					601								#VALUE!		119.8	21.7	50.8	15.1198
A226779115	A2267791	2014	1	1	2	A226	2	35	425	4	4	3	7	2641.7	5574.9	5283.39			5124.4	5800.17					601	28.1	26.8	28.1	28.1	28.1	1.15975	28.1	1.15975	6	158.8	61.1	71.7	24.2293
A226779116	A2267791	2014	1	1	2	A226	1	36	434	4	4	4	3	3125.7	5574.9	6251.4		16867	7737.92	9971.16			19679.5		601	52.2	55.8	55.8	55.8	55.8	2.3777	52.2	2.2243	6	173.2	70.4	83.5	23.468
A226782515	A2267825	2014	1	1	2	A226	2	58	700	2	2	3	7	2305.32	5574.9	4610.65	6018.24		4675.29	4772.85		6128.69			601								#VALUE!	10	156.5	47.3	66.9	19.3122
A226782516	A2267825	2014	1	1	2	A226	1	66	793	3	2	4	7	1798.01	5574.9	3596.01	5655.15	12290.5	3658.49	4059.4	16773.4	6014.92	12923.9	18016.9	601	33.9	29.1	33.9	33.9	33.9	1.55145	33.9	1.55145	12	164.6	59.2	77.8	21.8505
A226789313	A2267893	2014	1	1	2	A226	2	4	48	3	3	1		2272.22	5574.9	4544.44			4109.95	4143.78					601								#VALUE!		96.4	13.4	47.5	14.4195
A226789314	A2267893	2014	1	1	2	A226	2	4	48	3	3	1		2272.22	5574.9	4544.44			4109.95	4143.78					601								#VALUE!		100.6	15	47.2	14.8216
A226789315	A2267893	2014	1	1	2	A226	2	39	479	3	3	4	1	2641.7	5574.9	5283.39			5124.4	5800.17					601	23.1	19.6	23.1	23.1	23.1	1.05274	23.1	1.05274	6	156	53.4	74.4	21.9428
A226789316	A2267893	2014	1	1	2	A226	1	37	454	3	3	4	2	3125.7	5574.9	6251.4			7737.92	9971.16					601	40.8	31.7	40.8	40.8	40.8	1.78475	40.8	1.78475	6	177.1	71.7	85.2	22.8603
A226792714	A2267927	2014	1	1	2	A226	1	9	113	3	3	1		2745.9	5574.9	5491.8			4911.32	4545.39					601								#VALUE!		131.4	26.9	54.6	15.5798
A226792715	A2267927	2014	1	1	2	A226	2	38	459	3	3	4	7	2641.7	5574.9	5283.39			5124.4	5800.17					601	36.9	35	36.9	36.9	36.9	1.84034	36.9	1.84034	6	163.5	53.6	67.8	20.0507
A226792716	A2267927	2014	1	1	2	A226	1	43	519	2	3	4	2	3990.68	5574.9	7981.35	10541.9	22016.6	10204.7	11329.3	14177.4	13037.1	26091.5	17403.4	601								#VALUE!	7	171.7	66.4	78.5	22.5231
A226802914	A2268029	2014	1	1	2	A226	2	14	169	3	3	1		3361.05	5574.9	6722.09		8348.19	9330.29	9418.87			9832.57		601	19.9	20.7	20.7	20.7	20.7	0.905649	20.7	0.905649	1	163.9	61.4	74.9	22.8565
A226802915	A2268029	2014	1	1	2	A226	2	42	512	3	3	3	7	5873.59	5574.9	11747.2	14142.6	16341.6	9099.11	9003.11	21208.4	14673.7	12262	22348.3	601	33.5	32.9	33.5	33.5	33.5	1.39541	33.5	1.39541	7	156.9	59.1	81.6	24.0072
A226809713	A2268097	2014	1	1	2	A226	2	14	175	1	2	1		3361.05	5574.9	6722.09		16696.4							601	23.1	20.7	23.1	23.1	23.1	1.17655	23.1	1.17655	1	158.3	49.2	68	19.6338
A226809714	A2268097	2014	1	1	2	A226	1	17	204	2	2	2	3	3076.5	5574.9	6153									601	36.4	41.5	41.5	41.5	41.5	1.79171	36.4	1.57153	2	178.5	73.8	79.5	23.1622
A226809715	A2268097	2014	1	1	2	A226	2	43	525	1	2	3	7	5873.59	5574.9	11747.2			19341.6	20808.1					601	28.5	28.5	28.5	28.5	28.5	1.36576	28.5	1.36576	7	162.2	54.9	76.6	20.8675
A226816515	A2268165	2014	1	1	2	A226	2	72	870	2	1	1	7	2800.73	5574.9	5601.45	11545.6		6197.53	7410.54		11928.1			601	27.1	26.7	27.1	27.1	27.1	1.05323	27.1	1.05323	14	144.6	53.8	87.4	25.7303
A226823314	A2268233	2014	1	1	2	A226	1	6	77	4	4	1		2745.9	5574.9	5491.8			4911.32	6818.09					601								#VALUE!		117.6	21.5	49.4	15.5462
A226823315	A2268233	2014	1	1	2	A226	2	29	358	3	4	4	7	3134.33	5574.9	6268.66		18067.8	14488.7	13888.4			20107.6		601	28.7	22.5	28.7	28.7	28.7	1.50914	28.7	1.50914	4	163.6	50.9	66.8	19.0174
A226823316	A2268233	2014	1	1	2	A226	1	35	430	4	4	4	1	3125.7	5574.9	6251.4									601	41.1	40.8	41.1	41.1	41.1	1.53261	41.1	1.53261	6	177.3	84.3	95	26.817
A227721315	A2277213	2014	1	1	2	A227	2	27	332	4	4	4	7	2834.39	5041.42	5668.78			6551.13	8372.9					601	30.3	31.3	31.3	31.3	31.3	1.63078	30.3	1.57868	4	166.8	53.4	62.8	19.1933
A227721316	A2277213	2014	1	1	2	A227	1	29	358	4	4	4	1	5512.02	5041.42	11024		23398.3	14671.7	15502.5			26007.2		601	43.1	40.4	43.1	43.1	43.1	2.05297	43.1	2.05297	4	186.6	73.1	89.2	20.9939
A227726415	A2277264	2014	1	1	2	A227	2	33	405	4	4	4	1	2455.15	5041.42	4910.31		14030.9	4916.05	5936.86			15046		601								#VALUE!	5	157.1	45.5	64	18.4357
A227726416	A2277264	2014	1	1	2	A227	1	38	460	4	4	3	1	2826.59	5041.42	5653.18			6997.45	9016.98					601	55.3	56.4	56.4	56.4	56.4	2.41675	55.3	2.36961	6	171.7	68.8	79.1	23.3372
A227731514	A2277315	2014	1	1	2	A227	1	39	478	3	4	4	2	2826.59	5041.42	5653.18			6997.45	9016.98					601	43.8	39	43.8	43.8	43.8	1.77802	43.8	1.77802	6	165.9	67.8	84.3	24.6341
A227731515	A2277315	2014	1	1	2	A227	2	62	753	4	4	1	6	1935.36	5041.42	3870.72			3975.47	3350.7					601	28.4	23.3	28.4	28.4	28.4	0.987505	28.4	0.987505	11	147.3	62.4	88.7	28.7594
A227731516	A2277315	2014	1	1	2	A227	1	67	812	4	4	2	5	1625.95	5041.42	3251.9	10228	16671.6	3308.4	3670.94	15168.3	10878.7	17530.7	16292.8	601	36	36.3	36.3	36.3	36.3	1.63595	36	1.62243	12	169.7	63.9	86.1	22.189
A227738314	A2277383	2014	1	1	2	A227	1	1	22	2	3	1		1899.29	5041.42	3798.59			3821.27	3632.83					601								#VALUE!		82.7	11.4	47	16.6684
A227738315	A2277383	2014	1	1	2	A227	2	32	390	2	3	4	7	2455.15	5041.42	4910.31			4916.05	5936.86					601	29.6	28.1	29.6	29.6	29.6	1.29183	29.6	1.29183	5	159.1	58	78.6	22.9133
A227738316	A2277383	2014	1	1	2	A227	1	38	459	2	3	4	3	2826.59	5041.42	5653.18			6997.45	9016.98					601	47.3	49.9	49.9	49.9	49.9	2.02122	47.3	1.91591	6	175.8	76.3	86.7	24.6881
A227745113	A2277451	2014	1	1	2	A227	1	2	35	3	3	1		1899.29	5041.42	3798.59			3821.27	3632.83					601								#VALUE!		91.6	11.6	44.6	13.8251
A227745114	A2277451	2014	1	1	2	A227	2	6	75	3	3	1		1861.56	5041.42	3723.13			3751.66	4234.22					601								#VALUE!		117.1	16.5	45.8	12.0329
A227745115	A2277451	2014	1	1	2	A227	2	35	427	3	3	4	1	2388.9	5041.42	4777.81			4634.03	5245.13					601	29.6	28.4	29.6	29.6	29.6	1.66249	29.6	1.66249	6	154.5	42.5	68.3	17.8046
A227745116	A2277451	2014	1	1	2	A227	1	39	468	2	3	4	5	2826.59	5041.42	5653.18		15252.9	6997.45	9016.98			17796.3		601	41.1	37.9	41.1	41.1	41.1	1.76564	41.1	1.76564	6	174.4	70.8	85.3	23.2777
A227748515	A2277485	2014	1	1	2	A227	2	44	530	4	4	4	7	5311.52	5041.42	10623	12789.2								601	25.2	26.3	26.3	26.3	26.3	1.43473	25.2	1.37472	7	154.4	43.7	65.1	18.331
A227758714	A2277587	2014	1	1	2	A227	2	5	68	4	4	1		1861.56	5041.42	3723.13			3751.66	4234.22					601								#VALUE!		112.9	17.7	50	13.8863
A227758715	A2277587	2014	1	1	2	A227	2	39	479	4	4	4	2	2388.9	5041.42	4777.81			4634.03	5245.13					601	26.2	25.8	26.2	26.2	26.2	1.23857	26.2	1.23857	6	165.3	57.8	77.3	21.1535
A227758716	A2277587	2014	1	1	2	A227	1	40	488	4	4	4	1	3608.79	5041.42	7217.59	9533.14	19909.7	9228.13	10245.1	12820.7	11789.5	23594.7	15738	601	44.4	40.8	44.4	44.4	44.4	2.28977	44.4	2.28977	7	171	56.7	72.5	19.3906
A227762115	A2277621	2014	1	1	2	A227	2	32	391	4	4	3	7	2455.15	5041.42	4910.31									601	29.6	28.3	29.6	29.6	29.6	1.40586	29.6	1.40586	5	160	53.9	79.3	21.0547
A227762116	A2277621	2014	1	1	2	A227	1	36	438	4	4	3	1	2826.59	5041.42	5653.18									601	50.3	49.2	50.3	50.3	50.3	2.19757	50.3	2.19757	6	171.6	67.4	84.2	22.8889
A227767216	A2277672	2014	1	1	2	A227	1	36	433	3	3	4	2	5653.18	5041.42	11306.4									601	44.5	43.4	44.5	44.5	44.5	1.92199	44.5	1.92199	6	179.5	74.6	86.2	23.1531
A227777415	A2277774	2014	1	1	2	A227	2	34	412	4	4	4	7	2455.15	5041.42	4910.31			4916.05	5936.86					601	26.8	23.9	26.8	26.8	26.8	1.12193	26.8	1.12193	5	162.4	63	74.8	23.8874
A227777416	A2277774	2014	1	1	2	A227	1	35	420	4	4	4	1	2826.59	5041.42	5653.18			6997.45	9016.98					601	57.1	54.1	57.1	57.1	57.1	2.19265	57.1	2.19265	6	172.4	77.4	87.1	26.0415
A227787615	A2277876	2014	1	1	2	A227	2	28	347	3	3	4	7	2834.39	5041.42	5668.78			6551.13	8372.9					601	21.2	20.6	21.2	21.2	21.2	1.00817	21.2	1.00817	4	169.9	60.7	87.3	21.0282
A227787616	A2277876	2014	1	1	2	A227	1	28	340	3	3	4	1	5512.02	5041.42	11024		23398.3	14671.7	15502.5			26007.2		601	51.5	46.8	51.5	51.5	51.5	2.23389	51.5	2.23389	4	172.5	68.6	81.2	23.054
A227791016	A2277910	2014	1	1	2	A227	1	56	672	2	2			6978.83	5041.42	13957.7			19649.5	12925					601	28.8	26.3	28.8	28.8	28.8	1.23529	28.8	1.23529	10	166.2	64.4	89.2	23.3144
A227797816	A2277978	2014	1	1	2	A227	2	57	690	1	1	2	7	2084.72	5041.42	4169.44	5442.33	6060.03	4227.89	4316.12	8172.8	5542.21	6157.08	8476.03	601	35.8	31.1	35.8	35.8	35.8	1.59983	35.8	1.59983	10	159.6	57	75.3	22.3774
A227801214	A2278012	2014	1	1	2	A227	1	24	296	1	2	3	2	9171.45	5041.42	18342.9		19158.6	21257.3	15293.1			20103.3		601	38.6	39	39	39	39	1.79993	39	1.79993	3	168.2	61.3	75.8	21.6675
A227801215	A2278012	2014	1	1	2	A227	2	58	702	2	2	1	6	2084.72	5041.42	4169.44	10884.7		4227.89	4316.12		11084.4			601	28.4	25.9	28.4	28.4	28.4	0.909289	28.4	0.909289	10	146.9	67.4	88.4	31.2332
A227801216	A2278012	2014	1	1	2	A227	1	58	702	2	2	1	5	3489.41	5041.42	6978.83		9995.41	10062.2	6462.52			11581.1		601	41.1	39	41.1	41.1	41.1	1.40231	41.1	1.40231	10	160.5	75.5	96.7	29.3087
A227802915	A2278029	2014	1	1	2	A227	2	63	763	3	2	3	3	2903.04	5041.42	5806.08	10440.8		5963.2	5026.05		10786.6			601	27.8	24.7	27.8	27.8	27.8	1.15864	27.8	1.15864	11	152.5	55.8	77.4	23.9936
A227802916	A2278029	2014	1	1	2	A227	1	68	817	3	2	4	1	2438.92	5041.42	4877.85			4962.6	5506.41					601	44.5	40.4	44.5	44.5	44.5	1.65541	44.5	1.65541	12	167.7	75.6	96.8	26.8816
A227809714	A2278097	2014	1	1	2	A227	1	10	129	3	3	1		3635.76	5041.42	7271.52			6392.4	5608.25					601								#VALUE!	1	148.9	54.5	82.1	24.5814
A227809715	A2278097	2014	1	1	2	A227	2	42	506	3	3	3	7	2655.76	5041.42	5311.52	6394.6	7388.88	5485.59	5427.71	9589.43	6634.77	11088.6	10104.9	601	24.8	25.7	25.7	25.7	25.7	1.35161	24.8	1.30427	7	169.3	54.5	70.6	19.0144
A227809716	A2278097	2014	1	1	2	A227	1	37	450	3	3	4	1	2826.59	5041.42	5653.18		7626.47	6997.45	9016.98			13347.2		601	50.7	49.7	50.7	50.7	50.7	2.21228	50.7	2.21228	6	170.6	66.7	78.8	22.9175
A227813114	A2278131	2014	1	1	2	A227	2	2	24	4	4	1		2054.78	5041.42	4109.56			3716.65	3747.24					601								#VALUE!		84.9	10.2	43.3	14.1509
A227813115	A2278131	2014	1	1	2	A227	2	35	424	4	4	4	2	2388.9	5041.42	4777.81		12867.9	4634.03	5245.13			12642.1		601	30.7	26.5	30.7	30.7	30.7	1.59716	30.7	1.59716	6	167.3	53.8	73.5	19.2216
A227813116	A2278131	2014	1	1	2	A227	1	36	439	3	4	4	5	2826.59	5041.42	5653.18			6997.45	9016.98					601	41.1	36.9	41.1	41.1	41.1	2.02316	41.1	2.02316	6	167.8	57.2	74.5	20.3148
A227816514	A2278165	2014	1	1	2	A227	1	32	386	3	4	4	6	4144.98	5041.42	8289.95			7434.85	9471.72					601	56.3	51.8	56.3	56.3	56.3	2.36103	56.3	2.36103	5	176.4	74.2	79.3	23.8455
A227816515	A2278165	2014	1	1	2	A227	2	61	732	4	4	3	7	1935.36	5041.42	3870.72	5220.39	16410.4	3975.47	3350.7	15736.9	5393.31	16777	16361.3	601	28.4	24.6	28.4	28.4	28.4	1.4152	28.4	1.4152	11	165.4	54.9	71.4	20.0679
A227816516	A2278165	2014	1	1	2	A227	1	65	784	4	4	1	3	1625.95	5041.42	3251.9	5113.99		3308.4	3670.94		5439.33			601	41	37.9	41	41	41	1.57003	41	1.57003	12	173.6	78.7	100.1	26.1141
A227823313	A2278233	2014	1	1	2	A227	1	13	160	4	4			3635.76	5041.42	7271.52		8311.56	6392.4	5608.25			19454.7		601	36.5	39	39	39	39	1.99145	39	1.99145	1	165.9	53.9	69	19.5838
A227823314	A2278233	2014	1	1	2	A227	2	5	63	4	4	1		1861.56	5041.42	3723.13			3751.66	4234.22					601								#VALUE!		107.5	18.4	50.5	15.9221
A227823315	A2278233	2014	1	1	2	A227	2	37	451	4	4			2388.9	5041.42	4777.81			4634.03	5245.13					601	28.7	23	28.7	28.7			28.7	#VALUE!	6
A227823316	A2278233	2014	1	1	2	A227	1	41	499	3	4	4	3	3608.79	5041.42	7217.59	9533.14		9228.13	10245.1		11789.5			601	49.6	45.8	49.6	49.6	49.6	2.2225	49.6	2.2225	7	172.1	66.1	79	22.3172
A228711116	A2287111	2014	1	1	1	A228	1	75	911	3	2	2	7	3561.02	5927.43	7122.04			7185.48	8632.19					612	22.7	17.8	22.7	22.7	22.7	1.09505	22.7	1.09505	15	161.1	53.8	73.5	20.7296
A228714515	A2287145	2014	1	1	1	A228	2	80	986	1	1	1	7	1992.99	5927.43	3985.98			4280.51	3939.57					612	14.7	17.1	17.1	17.1	17.1	0.903847	17.1	0.903847	16	140.6	37.4	68.2	18.9191
A228714516	A2287145	2014	1	1	1	A228	1	80	1078	1	1			1780.51	5927.43	3561.02			3592.74	4316.1					612	36.4	31.4	36.4	36.4	36.4	1.75361	36.4	1.75361	16	170.3	60.2	78.4	20.7571
A228723016	A2287230	2014	1	1	1	A228	1	80	984	1	1	2	7	1780.51	5927.43	3561.02			3592.74	4316.1					612	24	25.2	25.2	25.2	25.2	1.19801	24	1.14096	16	163.6	56.3	82.7	21.035
A228724716	A2287247	2014	1	1	1	A228	2	68	819	1	1	2	7	2106.52	5927.43	4213.03			4744.78	3939.57					612	28.2	24.1	28.2	28.2	28.2	1.26618	28.2	1.26618	12	146.5	47.8	76.9	22.2717
A228728115	A2287281	2014	1	1	1	A228	2	72	870	3	2	2	7	1488.91	5927.43	2977.83			3294.71	3939.57					612	23.6	22	23.6	23.6	23.6	1.19331	23.6	1.19331	14	156.6	48.5	74.8	19.7769
A228734916	A2287349	2014	1	1	1	A228	2	72	869	2	1			1488.91	5927.43	2977.83			3294.71	3939.57					612	24	24	24	24	24	0.883951	24	0.883951	14	145.4	57.4	89.4	27.1508
A228738316	A2287383	2014	1	1	1	A228	2	73	884	1	1	1	7	1488.91	5927.43	2977.83			3294.71	3939.57					612	22.8	20.9	22.8	22.8	22.8	1.02799	22.8	1.02799	14	156.9	54.6	86.1	22.1792
A228743412	A2287434	2014	1	1	1	A228	1	20	244	1	2	3	3	10972.9	5927.43	21945.7		33138.2	27525.9	22476			39394		612	41.7	35.3	41.7	41.7	41.7	2.03586	41.7	2.03586	3	173.7	61.8	77.2	20.4828
A228743413	A2287434	2014	1	1	1	A228	2	20	244	1	2	3	7	5018.35	5927.43	10036.7			11038.7	11548					612								#VALUE!	3	166.4	52	65.2	18.78
A228743415	A2287434	2014	1	1	1	A228	2	58	698	1	2	2	6	3063.87	5927.43	6127.75		17812.7	6213.66	6343.33			18097.9		612	25.7	23.5	25.7	25.7	25.7	1.2256	25.7	1.2256	10	162.1	55.1	73.3	20.9694
A228743416	A2287434	2014	1	1	1	A228	1	68	819	2	2	2	3	2389.63	5927.43	4779.26			4862.3	5395.12					612	31.5	31.5	31.5	31.5	31.5	1.57806	31.5	1.57806	12	163.1	53.1	78.2	19.9612
A228748515	A2287485	2014	1	1	1	A228	2	63	764	1	2	1	3	2275.49	5927.43	4550.98			4674.14	3939.57					612	24.3	23.3	24.3	24.3	24.3	1.12427	24.3	1.12427	11	156	52.6	81.7	21.6141
A228748516	A2287485	2014	1	1	1	A228	2	66	802	2	2	1	3	2106.52	5927.43	4213.03			4744.78	3939.57					612	21.2	23.2	23.2	23.2	23.2	1.02793	21.2	0.939315	12	158.5	56.7	83.7	22.5696
A228751914	A2287519	2014	1	1	1	A228	2	24	290	3	3	3	3	6022.01	5927.43	12044		11575.3							612	31.3	27.6	31.3	31.3	31.3	1.45926	31.3	1.45926	3	170.7	62.5	71.4	21.4493
A228751915	A2287519	2014	1	1	1	A228	2	48	587	2	3	3	3	4659.88	5927.43	9319.76		12395.8	19823.6	19232.4			24338.3		612	30.3	27.9	30.3	30.3	30.3	1.32513	30.3	1.32513	8	164.4	61.8	84.8	22.8657
A228758715	A2287587	2014	1	1	1	A228	2	68	826	4	3	1	7	2106.52	5927.43	4213.03		12863	4744.78	3939.57			13150.3		612	30.1	27.9	30.1	30.1	30.1	1.29774	30.1	1.29774	12	160.3	59.6	87.2	23.1942
A228758716	A2287587	2014	1	1	1	A228	1	75	903	4	3	3	2	1780.51	5927.43	3561.02			3592.74	4316.1					612	37.1	34.2	37.1	37.1	37.1	1.54585	37.1	1.54585	15	163.3	64	81.6	23.9998
A228760415	A2287604	2014	1	1	1	A228	2	73	886	3	2	2	3	1488.91	5927.43	2977.83			3294.71	3939.57					612	27.3	26.5	27.3	27.3	27.3	1.32473	27.3	1.32473	14	151.5	47.3	78.3	20.608
A228760416	A2287604	2014	1	1	1	A228	1	74	889	3	2	2	3	1854.66	5927.43	3709.32			3563.09	4316.1					612	37.1	33.1	37.1	37.1	37.1	1.92698	37.1	1.92698	14	170.7	56.1	78.1	19.2529
A228787613	A2287876	2014	1	1	1	A228	1	12	148	1	1				5927.43				10021.1						612								#VALUE!	1
A228787614	A2287876	2014	1	1	1	A228	1	43	522	1	1	2	7	4243.02	5927.43	8486.05		30663							612	43.9	39.1	43.9	43.9	43.9	1.69391	43.9	1.69391	7	165.4	70.9	88.8	25.9164
A228787615	A2287876	2014	1	1	1	A228	2	64	778	1	1	1	6	2275.49	5927.43	4550.98			6232.19	7879.14					612								#VALUE!	11	141.4	52.6	81.7	26.3079
A228787616	A2287876	2014	1	1	1	A228	1	73	877	2	1			1854.66	5927.43	3709.32			4750.78	8632.19					612	32.4	24.3	32.4	32.4	32.4	1.97947	32.4	1.97947	14	164.7	44.4	67.2	16.368
A228792712	A2287927	2014	1	1	1	A228	2	5	71	1	2				5927.43				4411.01						612								#VALUE!
A228792713	A2287927	2014	1	1	1	A228	1	9	119	1	2				5927.43				5221.89						612								#VALUE!
A228792714	A2287927	2014	1	1	1	A228	2	39	478	1	2				5927.43				5448.44						612								#VALUE!	6
A228792715	A2287927	2014	1	1	1	A228	2	66	795	3	2	2	7	6319.55	5927.43	12639.1			4744.78	19697.8					612	24.3	24	24.3	24.3	24.3	1.12776	24.3	1.12776	12	154.9	51.7	76.4	21.547
A228792716	A2287927	2014	1	1	1	A228	1	67	809	3	2				5927.43				3889.84						612								#VALUE!	12
A228802916	A2288029	2014	1	1	1	A228	2	78	947	2	1	1	7	1992.99	5927.43	3985.98			4280.51	3939.57					612	15.9	14.2	15.9	15.9	15.9	0.738313	15.9	0.738313	15	160.1	55.2	81.6	21.5356
A228808014	A2288080	2014	1	1	1	A228	1	35	425	2	3	3	2	3323.35	5927.43	6646.71		26900.4	8227.22	10601.7			31386		612	48.2	42.1	48.2	48.2	48.2	2.07688	48.2	2.07688	6	173.3	69.7	83.4	23.2079
A228808015	A2288080	2014	1	1	1	A228	2	69	829	3	3	2	7	2106.52	5927.43	4213.03			4744.78	3939.57					612	19	19.9	19.9	19.9	19.9	0.755127	19	0.720976	12	149.5	58.9	89.9	26.3532
A228808016	A2288080	2014	1	1	1	A228	1	74	892	3	3	3	1	1854.66	5927.43	3709.32			3563.09	4316.1					612	38.5	35.4	38.5	38.5	38.5	1.56987	38.5	1.56987	14	168.1	69.3	90.4	24.5244
A228813115	A2288131	2014	1	1	1	A228	2	67	812	3	3	1	7	2106.52	5927.43	4213.03			4744.78	3939.57					612	28.1	20.5	28.1	28.1	28.1	1.23812	28.1	1.23812	12	156.8	55.8	79.9	22.6956
A228813116	A2288131	2014	1	1	1	A228	1	71	855	3	3			1854.66	5927.43	3709.32			3563.09	4316.1					612	24.7		24.7				24.7	1.16145	14	176.7	66.4	78.2	21.2664
A228823315	A2288233	2014	1	1	1	A228	1	63	764	1	1	2	7	2820.09	5927.43	5640.18		13067.7	7374.52	4316.1			13741.1		612	37.2	37.6	37.6	37.6	37.6	1.32109	37.2	1.30704	11	168.7	81	104.4	28.4613
A228823316	A2288233	2014	1	1	1	A228	2	65	784	1	1	1	7	2106.52	5927.43	4213.03			4744.78	3939.57					612	23.6	25.5	25.5	25.5	25.5	0.920729	25.5	0.920729	12	149.5	61.9	92.1	27.6954
A229706016	A2297060	2014	1	1	2	A229	1	35	421	4	4	4	1	6346.12	5659.37	12692.2		17122.6	15710.3	20244.5			19977.7		601	49	54.2	54.2	54.2	54.2	1.80009	49	1.62739	6	174.8	92	102.7	30.1096
A229711114	A2297111	2014	1	1	2	A229	1	1	23	3	3	1		2132.1	5659.37	4264.2			4289.66	4078.12					601								#VALUE!		88.3	10.5	41.7	13.4669
A229711115	A2297111	2014	1	1	2	A229	2	35	425	3	3	3	7	2681.72	5659.37	5363.45			5202.05	5888.05					601	29.7	27.5	29.7	29.7	29.7	0.945649	29.7	0.945649	6	159	79.4	97.8	31.407
A229711116	A2297111	2014	1	1	2	A229	1	39	473	2	3	3	5	3173.06	5659.37	6346.12		17122.6	7855.16	10122.2			19977.7		601	51.3	47.5	51.3	51.3	51.3	2.17117	51.3	2.17117	6	174.2	71.7	80.8	23.6278
A229719614	A2297196	2014	1	1	2	A229	1	2	30	3	3	1		2132.1	5659.37	4264.2			4289.66	4078.12					601								#VALUE!		95.2	14.5	45.8	15.999
A229719615	A2297196	2014	1	1	2	A229	2	35	431	3	3	4	7	2681.72	5659.37	5363.45		7222.58	5202.05	5888.05			7095.83		601	29.9	26.5	29.9	29.9	29.9	1.31475	29.9	1.31475	6	156.5	55.7	81.6	22.7419
A229719616	A2297196	2014	1	1	2	A229	1	40	489	3	3	4	2	4051.14	5659.37	8102.28	10701.7	11175.1	10359.3	11500.9	14392.2	13234.6	13243.4	17667.1	601								#VALUE!	7	163.2	48.3	68.1	18.1346
A229723014	A2297230	2014	1	1	2	A229	2	80	1068	4	3				5659.37				4086.93						601								#VALUE!	16
A229723015	A2297230	2014	1	1	2	A229	2	59	717	3	3	4	1	4680.5	5659.37	9361.01	12218.9	13605.7	4746.12	9690.34	18349.2	12443.1	13823.6	19030	601	22.3	21.6	22.3	22.3	22.3	0.858398	22.3	0.858398	10	152.1	60.1	82.5	25.9786
A229734915	A2297349	2014	1	1	2	A229	2	45	550	1	2	3	3	4449.14	5659.37	8898.29	14455.6	11835.2			19502.7				601	31.7	28.4	31.7	31.7	31.7	1.67857	31.7	1.67857	8	155.9	45.9	66.4	18.8852
A229734916	A2297349	2014	1	1	2	A229	2	19	235	1	2	3	3	5108.47	5659.37	10216.9		15919							601								#VALUE!	2	158.9	43.7	64.1	17.3075
A229740015	A2297400	2014	1	1	2	A229	2	59	710	1	1	1	6	2340.25	5659.37	4680.5	6109.43	6802.84	4746.12	4845.17	9174.58	6221.55	6911.78	9514.98	601	25.2	22.3	25.2	25.2	25.2	1.0689	25.2	1.0689	10	155.9	57.3	83.4	23.5756
A229740016	A2297400	2014	1	1	2	A229	1	68	827	1	1	2	7	1825.25	5659.37	3650.5	5740.83	6238.38	3713.92	4120.91	8513.77	6106.05	6559.85	9144.95	601	31.1	27.5	31.1	31.1	31.1	1.57303	31.1	1.57303	12	152.7	46.1	69.3	19.7707
A229741715	A2297417	2014	1	1	2	A229	2	79	952	4	3	3	7	1902.86	5659.37	3805.72	5860.28		4086.93	3761.41		6054.4			601	23.1	20.5	23.1	23.1	23.1	1.06262	23.1	1.06262	15	157.9	54.2	74.8	21.7388
A229741716	A2297417	2014	1	1	2	A229	2	47	564	2	3	4	1	2966.1	5659.37	5932.19	7227.82	15780.3	6309.04	6120.88	19502.7	7674.73	15491.8	21029.2	601	30.1	26	30.1	30.1	30.1	1.28698	30.1	1.28698	8	159.5	59.5	76.4	23.3881
A229745113	A2297451	2014	1	1	2	A229	1	5	70	4	3	1		2787.51	5659.37	5575.01			4985.73	4614.26					601								#VALUE!		116.9	20.4	52.5	14.928
A229745114	A2297451	2014	1	1	2	A229	1	10	129	3	3	1		4081.41	5659.37	8162.83		9330.35	7175.95	6295.68			7279.8		601	16.7	14.5	16.7	16.7	16.7	0.86237	16.7	0.86237	1	143.9	40.1	69.5	19.3652
A229745115	A2297451	2014	1	1	2	A229	2	41	494	3	3	4	1	2981.29	5659.37	5962.58		8294.58	6157.98	6093.01			8298.51		601	28	26.4	28	28	28	1.43112	28	1.43113	7	160.5	50.4	71.7	19.565
A229745116	A2297451	2014	1	1	2	A229	1	40	489	3	3			4051.14	5659.37	8102.28	21403.3	11175.1	10359.3	11500.9	28784.3	26469.3	13243.4	35334.2	601	42.5	39	42.5	42.5	42.5	1.71127	42.5	1.71127	7	177.9	78.6	92.4	24.8354
A229762116	A2297621	2014	1	1	2	A229	2	75	901	4	3	4	7	1902.86	5659.37	3805.72	5860.28	6140.63	4086.93	3761.41	8832.94	6054.4	6277.81	9183.39	601	20.1	15.9	20.1	20.1	20.1	0.764406	20.1	0.764406	15	155.4	63.5	84.8	26.2949
A229763815	A2297638	2014	1	1	2	A229	2	31	383	1	2	4	1	2756.09	5659.37	5512.19		7875.35	5518.64	6664.57			8445.12		601	27.1	26.7	27.1	27.1	27.1	1.35692	27.1	1.35692	5	158.7	50.3	73.8	19.9717
A229763816	A2297638	2014	1	1	2	A229	1	30	364	1	2	4	1	4653.05	5659.37	9306.09		9345.46	8346.18	10632.7			11034.3		601	52.8	54.6	54.6	54.6	54.6	2.08004	54.6	2.08004	5	179.1	84.2	91.4	26.2495
A229770613	A2297706	2014	1	1	2	A229	2	5	65	1	2	1		2089.74	5659.37	4179.49			4211.52	4753.22					601								#VALUE!		104.4	15.2	44.8	13.9458
A229770614	A2297706	2014	1	1	2	A229	2	8	106	1	2	1		2089.74	5659.37	4179.49			4211.52	4753.22					601								#VALUE!		139.2	30	51.8	15.4826
A229770615	A2297706	2014	1	1	2	A229	2	41	497	1	2	4	3	2981.29	5659.37	5962.58	7178.42	8294.58	6157.98	6093.01	10764.9	7448.03	8298.51	11343.5	601	30.7	27.1	30.7	30.7	30.7	1.37318	30.7	1.37318	7	157.7	55.6	71.3	22.3569
A229770616	A2297706	2014	1	1	2	A229	1	46	562	1	2	4	2	5136.29	5659.37	10272.6	11373.3	11459.1	12164.6	12914.8	13053.7	13082.6	13494.4	15240.2	601	46.5	43.5	46.5	46.5	46.5	1.77723	46.5	1.77723	8	176.6	81.6	90.9	26.1643
A229775716	A2297757	2014	1	1	2	A229	2	74	893	2	1	2	7	1421.58	5659.37	2843.16		6140.63	3145.72	3761.41			6277.81		601	23.1	18.5	23.1	23.1	23.1	0.983067	23.1	0.983067	14	154.1	55.8	80.6	23.4979
A229777414	A2297774	2014	1	1	2	A229	2	21	255	3	3	3	7	3833.12	5659.37	7666.24			8431.59	8820.6					601	26.1	23.3	26.1	26.1	26.1	1.60262	26.1	1.60262	3	169.7	46.9	62.9	16.2858
A229777415	A2297774	2014	1	1	2	A229	2	47	566	2	3	3	7	2966.1	5659.37	5932.19			6309.04	6120.88					601	27.9	23.7	27.9	27.9	27.9	1.31805	27.9	1.31805	8	166.1	58.4	75.4	21.1677
A229777416	A2297774	2014	1	1	2	A229	1	52	631	2	3	3	3	4126.25	5659.37	8252.5	23378.2	30365	12818	13236.7	29414.2	26397.3	35287.6	36852.8	601	42.8	44.4	44.4	44.4	44.4	1.8465	42.8	1.77996	9	174	72.8	86.3	24.0454
A229792714	A2297927	2014	1	1	2	A229	2	18	223	3	3	3	7	3405.65	5659.37	6811.29		10612.7	10116.4	15161.6			15298.2		601	20.9	21.3	21.3	21.3	21.3	1.1012	20.9	1.08052	2	161.1	50.2	65.8	19.3425
A229792715	A2297927	2014	1	1	2	A229	2	47	566	3	3	4	7	5932.19	5659.37	11864.4	14455.6	15780.3	9463.56	9181.33	19502.7	15349.5	11618.8	21029.2	601	22.3	19.6	22.3	22.3	22.3	1.0652	22.3	1.0652	8	157.3	51.8	76.1	20.935
A229799515	A2297995	2014	1	1	2	A229	2	42	511	2	3	4	7	2981.29	5659.37	5962.58			6157.98	6093.01					601	22	18.1	22	22	22	0.988621	22	0.988621	7	159.2	56.4	81.3	22.2532
A229799516	A2297995	2014	1	1	2	A229	1	46	553	2	3	4	2	5136.29	5659.37	10272.6	22746.6	22918.3	12164.6	12914.8	26107.3	26165.2	26988.9	30480.5	601	30.7	30	30.7	30.7	30.7	1.64689	30.7	1.64689	8	170.2	54	73.3	18.6412
A229806315	A2298063	2014	1	1	2	A229	2	78	942	2	1				5659.37				4086.93						601								#VALUE!	15
A229806316	A2298063	2014	1	1	2	A229	1	80	999	2	1			3399.98	5659.37	6799.96		12476.8	3430.26	8241.82			13119.7		601	35.6	35.6	35.6	35.6	35.6	1.54043	35.6	1.54043	16	165.5	63.3	86.7	23.1104
A229813113	A2298131	2014	1	1	2	A229	1	12	146	4	4	1		4081.41	5659.37	8162.83			7175.95	6295.68					601	26.7	25.7	26.7	26.7	26.7	0.913356	26.7	0.913356	1	157.7	72.7	91.4	29.2328
A229813114	A2298131	2014	1	1	2	A229	2	19	236	4	4	3	7	3405.65	5659.37	6811.29			6744.29	10107.7					601	30.8	28.8	30.8	30.8			30.8	#VALUE!	2
A229813115	A2298131	2014	1	1	2	A229	2	44	538	4	4			2981.29	5659.37	5962.58			6157.98	6093.01					601	25.3	22.7	25.3	25.3	25.3	1.20712	25.3	1.20712	7	154.3	49.9		20.9589
A229813116	A2298131	2014	1	1	2	A229	1	44	537	4	4	4	3	4051.14	5659.37	8102.28	21403.3		10359.3	11500.9		26469.3			601	44.4	41.7	44.4	44.4	44.4	1.36632	44.4	1.36632	7	165.4	88.9	101.7	32.4961
A229821615	A2298216	2014	1	1	2	A229	2	31	379	4	4			2756.09	5659.37	5512.19		7875.35	5518.64	6664.57			8445.12		601	21.3	20.4	21.3	21.3	21.3	1.10484	21.3	1.10484	5	159.1	48.8	65.7	19.2788
A229821616	A2298216	2014	1	1	2	A229	1	31	379	4	4			4653.05	5659.37	9306.09		9345.46	8346.18	10632.7			11034.3		601	47.4	40	47.4	47.4	47.4	2.33214	47.4	2.33214	5	173.1	60.9	75.5	20.3247
A230745116	A2307451	2014	1	1	1	A230	1	50	609	2	3	2	5	4502.65	6175.62	9005.3	13302.7	12959.5	13987.3	14444.1	16048.7	17280.9	15995.3	20107.3	612	52.7	47.5	52.7	52.7	52.7	1.76578	52.7	1.76578	9	158.1	74.6	91	29.8452
A230755316	A2307553	2014	1	1	1	A230	2	51	613	1	1	3	7	3410.06	6175.62	6820.13	6941.47	8264.31	7132.29	5877.16	10298.6	7125.75	8565.69	10404.7	612	28	27	28	28	28	1.23377	28	1.23377	9	161.1	58.9	75.8	22.6947
A230765514	A2307655	2014	1	1	1	A230	2	26	323	2	3				6175.62				12037.5						612								#VALUE!	4
A230765515	A2307655	2014	1	1	1	A230	2	54	658	2	3	2	6	8933.27	6175.62	17866.5	13882.9	24792.9	10698.4	17631.5	20597.2	14251.5	25697.1	20809.5	612	34.9	31.5	34.9	34.9	34.9	1.64341	34.9	1.64341	9	163.4	56.7	77.3	21.2363
A230772315	A2307723	2014	1	1	1	A230	2	22	269	2	2				6175.62				9200.72						612								#VALUE!	3
A230772316	A2307723	2014	1	1	1	A230	2	45	543	2	2	3	3	6473.33	6175.62	12946.7		17219.8	6884.55	13358.5			16904.9		612								#VALUE!	8	150	45.7	68.8	20.3111
A230775716	A2307757	2014	1	1	1	A230	2	75	904	3	1	1	6	2076.44	6175.62	4152.88		6700.78							612	25.1	22	25.1	25.1	25.1	0.992558	25.1	0.992558	15	139.2	49	84.6	25.2882
A230787613	A2307876	2014	1	1	1	A230	1	22	273	3	4	3	3	10972.9	6175.62	21945.7			27525.9	25601.6					612	48.6	44	48.6	48.6	48.6	2.38774	48.6	2.38774	3	177.6	64.2	70.5	20.354
A230787616	A2307876	2014	1	1	1	A230	2	54	649	3	4	3	1	5115.09	6175.62	10230.2	6941.47		10698.4	8815.74		7125.75			612	28.7	24.2	28.7	28.7	28.7	0.992666	28.7	0.992666	9	155.6	70	88.7	28.912
A230791015	A2307910	2014	1	1	1	A230	2	75	907	3	1				6175.62				4459.75						612								#VALUE!	15
A230791016	A2307910	2014	1	1	1	A230	1	80	964	2	1	1	7	3710.13	6175.62	7420.26			3743.18	8993.64					612	22.1	18	22.1	22.1	22.1	1.04737	22.1	1.04737	16	167.5	59.2	81.7	21.1005
A230792713	A2307927	2014	1	1	1	A230	1	31	374	4	4	2	7	6770	6175.62	13540			12143.4	15470.2					612	50.1	42.5	50.1	50.1	50.1	2.57454	50.1	2.57454	5	179.5	62.7	79.1	19.4598
A230792714	A2307927	2014	1	1	1	A230	1	33	401	4	4	3	3	6770	6175.62	13540		20395.9	12143.4	15470.2			24081.8		612	54.1	52.9	54.1	54.1	54.1	2.29944	54.1	2.29944	5	178.9	75.3	83.4	23.5274
A230792716	A2307927	2014	1	1	1	A230	2	57	695	4	4	1	6	3404.98	6175.62	6809.95	6666.73	14846.8	6905.43	7049.53	10011.5	6789.08	15084.6	10382.9	612								#VALUE!	10	154.8	57.6	85.1	24.037
A230794415	A2307944	2014	1	1	1	A230	2	23	280	1	1	4	2	8365.56	6175.62	16731.1									612	23.8	22.6	23.8	23.8	23.8	1.20348	23.8	1.20348	3	162	51.9	66	19.7759
A230797816	A2307978	2014	1	1	1	A230	1	34	412	3	3	4	2	9022.25	6175.62	18044.5		20395.9	18215	21086.4			24081.8		612	49.4	48.9	49.4	49.4	49.4	1.73306	49.4	1.73306	5	181.5	93.9	94.9	28.5044
A230808016	A2308080	2014	1	1	1	A230	1	57	684	3	3	4	3	4274.45	6175.62	8548.9	8480.93		12326	7916.44		10166.5			612	38.5	36.4	38.5	38.5	38.5	1.56686	38.5	1.56686	10	172.6	73.2	91.8	24.5714
A230814815	A2308148	2014	1	1	1	A230	1	31	374	2	3	4	5	5077.5	6175.62	10155		20395.9	9107.52	11602.6			24081.8		612	48.6	47.7	48.6	48.6	48.6	1.66403	48.6	1.66403	5	177	91.5	99.4	29.2062
A230814816	A2308148	2014	1	1	1	A230	2	57	694	3	3			2553.73	6175.62	5107.46	6666.73		5179.07	5287.15		6789.08			612	25.4	22.2	25.4	25.4	25.4	1.16936	25.4	1.16936	10	158.4	54.5	75.8	21.7213
A230821615	A2308216	2014	1	1	1	A230	2	17	214	1	1	2	3	3716.31	6175.62	7432.62		11580.8	7359.51	11029.8			22258.3		612	24.1	30	30	30	30	1.50995	30	1.50995	2	162.4	52.4	65.9	19.8682
A230821616	A2308216	2014	1	1	1	A230	2	80	963	2	1	1	7	2076.44	6175.62	4152.88			4459.75	4104.53					612								#VALUE!	16	148.6	51	86.2	23.0958
A230823316	A2308233	2014	1	1	1	A230	2	61	742	1	1	1	7	2370.77	6175.62	4741.54		6700.78	4869.85	4104.53			6850.48		612	23.9	19.4	23.9	23.9	23.9	0.969118	23.9	0.969118	11	147.7	53.8	86.2	24.6616
A231673716	A2316737	2014	1	1	1	A231	2	25	310	2	3	4	1	5817.56	10347.4	11635.1		16767.6	13446.1	17185.3			18660.6		612	28.8	26	28.8	28.8	28.8	1.48173	28.8	1.48173	4	159.1	49.2	66.1	19.4368
A231700915	A2317009	2014	1	1	1	A231	2	28	342	3	3	3	3	5817.56	10347.4	11635.1			13446.1	17185.3					612	32.5	29.8	32.5	32.5	32.5	0.95823	32.5	0.95823	4	163.8	91	95.6	33.9167
A231700916	A2317009	2014	1	1	1	A231	1	35	423	3	3	4	5	5801.54	10347.4	11603.1		29483.8	14362.2	18507.3			34364.6		612	48.2	48.9	48.9	48.9	48.9	2.34315	48.2	2.3096	6	181.7	68.9	75.3	20.8694
A231702616	A2317026	2014	1	1	1	A231	2	25	306	2	3	4	1	5817.56	10347.4	11635.1		16767.6	13446.1	17185.3			18660.6		612	31.9	26.9	31.9	31.9	31.9	1.69256	31.9	1.69256	4	166.9	52.5	67.8	18.8472
A231719616	A2317196	2014	1	1	1	A231	2	23	286	2	2	4	1	7008.38	10347.4	14016.8		13471.3	15416.1	16127.4			15964.5		612	28.1	28.3	28.3	28.3	28.3	1.18892	28.3	1.18892	3	161	61.7	75.1	23.8031
A231728112	A2317281	2014	1	1	1	A231	1	2	29	2	2	1		3898.28	10347.4	7796.56			7843.1	12427.2					612								#VALUE!		90.4	14	46.3	17.1313
A231728113	A2317281	2014	1	1	1	A231	1	7	84	2	2	1		5096.61	10347.4	10193.2			9115.79	14061					612								#VALUE!		132.3	46	77.9	26.2808
A231728114	A2317281	2014	1	1	1	A231	1	37	447	1	2	4	3	8702.32	10347.4	17404.6		23479.9							612	39		39					#VALUE!	6	175.4	107.3	102.7	34.8771
A231728115	A2317281	2014	1	1	1	A231	2	36	440	1	2	4	1	7354.79	10347.4	14709.6		19808.4	19559.1	17942.6			34076.6		612	22.1	23.9	23.9	23.9	23.9	0.921917	22.1	0.852484	6	148.8	57.4	82.7	25.9242
A231733214	A2317332	2014	1	1	1	A231	2	46	557	1	2	4	1	5423.14	10347.4	10846.3	22752.6	21639.2	11535.3	11191.3	36702	25766.4	21243.6	41060.7	612	28.1	27.3	28.1	28.1	28.1	1.30082	28.1	1.30082	8	158.4	54.2	70.6	21.6017
A231733215	A2317332	2014	1	1	1	A231	2	68	823	3	2	1	6	3677.32	10347.4	7354.65		16841.1	8282.91	6877.27			17217.3		612	30.3	24.3	30.3	30.3	30.3	1.42515	30.3	1.42515	12	153.2	49.9	77.2	21.261
A231733216	A2317332	2014	1	1	1	A231	1	73	884	3	2			3237.66	10347.4	6475.32			6220.04	7534.57					612	38.3	37.4	38.3	38.3	38.3	1.64384	38.3	1.64384	14	162.6	61.6	82.2	23.2991
A231741716	A2317417	2014	1	1	1	A231	1	58	702	1	2	1	7	7161.98	10347.4	14324	14210.1	13677	19649.5	13264.3	17377.4	17034.2	15846.7	20515.2	612	46.9	44.4	46.9	46.9	46.9	2.13475	46.9	2.13475	10	162.9	58.3	79.3	21.9698
A231746815	A2317468	2014	1	1	1	A231	2	62	750	3	3	1	7	3972.3	10347.4	7944.61	10714.8	11227.4	16319.2	13754.5	16149.9	22139.4	22956.4	33581.4	612	24.5	24.8	24.8	24.8	24.8	0.931654	24.5	0.920384	11	147.1	57.6	85.1	26.6193
A231746816	A2317468	2014	1	1	1	A231	1	64	776	3	3	2	3	4923	10347.4	9846	10496.4	11406.1			15566.4				612	36.8	38.2	38.2	38.2	38.2	1.41356	38.2	1.41356	11	163	71.8	94.3	27.024
A231748514	A2317485	2014	1	1	1	A231	1	22	266	1	1				10347.4				27525.9						612								#VALUE!	3
A231748515	A2317485	2014	1	1	1	A231	2	54	654	1	1	2	6	8570.5	10347.4	17141	11630.7	20770.7	17925.6	20632.9	17255.6	23878.9	34131.5	34866.9	612	25.1	22.8	25.1	25.1	25.1	1.15358	25.1	1.15358	9	161	56.4	77.1	21.7584
A231748516	A2317485	2014	1	1	1	A231	1	59	711	1	1	1	3	9362.44	10347.4	18724.9	14210.1	20515.5			17377.4				612	31.9	36.7	36.7	36.7	36.7	1.43026	31.9	1.24319	10	168.9	73.2	95.1	25.6597
A231750216	A2317502	2014	1	1	1	A231	2	79	958	1	1	1	7	6958.28	10347.4	13916.6			14944.9	13754.5					612	10.8	10	10.8	10.8	10.8	0.418057	10.8	0.418057	15	137.3	48.7	81.7	25.8338
A231779116	A2317791	2014	1	1	1	A231	2	36	435	2	3	3	3	4903.2	10347.4	9806.39		13205.6	9511.29	10765.6			12973.8		612	29.5	24.9	29.5	29.5	29.5	1.28857	29.5	1.28857	6	156.4	56	82	22.8936
A231791016	A2317910	2014	1	1	1	A231	2	28	343	2	3	4	1	5817.56	10347.4	11635.1		16767.6	13446.1	17185.3			18660.6		612	22.3	22.5	22.5	22.5	22.5	0.887104	22.3	0.879218	4	154.7	60.7	82.3	25.3634
A231808014	A2318080	2014	1	1	1	A231	2	55	668	2	2	2	3	4278.86	10347.4	8557.72	11170.3	12438.1	8677.7	8858.79	16774.6	11375.3	12637.3	17397	612	21.7	15.9	21.7	21.7	21.7	1.11163	21.7	1.11163	10	161	50.6	74.3	19.5209
A231808016	A2318080	2014	1	1	1	A231	1	67	809	2	2	3	7	3337.24	10347.4	6674.48	10496.4	11406.1	6790.45	7534.57	15566.4	11164.2	11993.9	16720.4	612	29.9	29.5	29.9	29.9	29.9	1.39932	29.9	1.39932	12	163.9	57.4	79.2	21.3675
A231811416	A2318114	2014	1	1	1	A231	1	70	845	1	1	1	7	6475.32	10347.4	12950.6	20992.8	22812.2	12440.1	15069.1	31132.7	22328.3	23987.7	33440.8	612	33.3	28.7	33.3	33.3	33.3	1.23909	33.3	1.23909	14	176.9	84.1	98.3	26.8745
A231814812	A2318148	2014	1	1	1	A231	1	12	152	1	2	1		7462.35	10347.4	14924.7		17059.4	13120.3	11510.9			13310.2		612	27.5	24.5	27.5	27.5	27.5	1.64888	27.5	1.64888	1	161.5	43.5	61.5	16.678
A231814813	A2318148	2014	1	1	1	A231	2	14	176	1	2	1		6238.36	10347.4	12476.7		15494.9	11545.2	11654.8			12166.7		612	19.4	19	19.4	19.4	19.4	1.04846	19.4	1.04846	1	157.5	45.9	62.8	18.5034
A231814814	A2318148	2014	1	1	1	A231	1	16	195	1	2	2	7	5710.23	10347.4	11420.5		19075.6	11440.7	16586.1			15928.4		612	35	33.2	35	35	35	1.76226	35	1.76226	2	174.1	60.2	69.8	19.8609
A231814815	A2318148	2014	1	1	1	A231	2	39	478	1	2	3	3	4903.2	10347.4	9806.39		13205.6	9511.29	10765.6			12973.8		612								#VALUE!	6	154.5	57.2	78.3	23.9629
A231814816	A2318148	2014	1	1	1	A231	1	47	574	1	2	3	6	9263.78	10347.4	18527.6	20794.6	20951.6	19812.7	22090.2	23867	23919.9	24672.9	27864.9	612	44.4	39.5	44.4	44.4	44.4	2.10389	44.4	2.10389	8	175.5	65	76.2	21.1037
A231823312	A2318233	2014	1	1	1	A231	2	58	701	4	4	1	3	6418.29	10347.4	12836.6	11170.3	18657.2	13016.5	11073.5	16774.6	11375.3	18956	17397	612	28.7	25.6	28.7	28.7	28.7	1.26112	28.7	1.26112	10	158.4	57.1	79	22.7576
A231823313	A2318233	2014	1	1	1	A231	1	1	19	4	4	1		3898.28	10347.4	7796.56			7843.1	9320.43					612								#VALUE!		81.4	11.2	44.1	16.9032
A231823314	A2318233	2014	1	1	1	A231	2	7	95	4	4	1		3820.84	10347.4	7641.67			7700.25	10863.3					612								#VALUE!		131	30	58.4	17.4815
A231823315	A2318233	2014	1	1	1	A231	2	33	400	4	4	3	3	7558.76	10347.4	15117.5		21598.6	15135.2	15231.7			23161.3		612	30.6	31	31	31	31	1.22551	31	1.22551	5	160.3	65	78.9	25.2957
A232672014	A2326720	2014	1	1	1	A232	1	27	331	3	4	4	7	9622.78	8622.87	19245.6		26680.4	21983.3	23664.8			29655.3		612	38.8	38.3	38.8	38.8	38.8	1.14669	38.8	1.14669	4	163	89.9	101.4	33.8364
A232672015	A2326720	2014	1	1	1	A232	2	53	636	3	4	4	2	6348.52	8622.87	12697	9692.21	15385.7	13278.2	10941.5	14379.7	9949.52	15946.8	14527.9	612	14.6		14.6				14.6	0.52548	9	158.5	69.8	88.6	27.7841
A232672016	A2326720	2014	1	1	1	A232	1	54	651	3	4	4	1	8382.6	8622.87	16765.2	18574.3	24126.8	21130.4	21556.8	22408.5	24128.9	29778.4	28075.3	612	39.6	43.5	43.5	43.5	43.5	1.78517	43.5	1.78517	9	157.7	60.6	77.4	24.3674
A232673716	A2326737	2014	1	1	1	A232	1	51	619	2	3	4	1	10597.9	8622.87	21195.8	23378.2	30365	21130.4	21556.8	36999.9	26397.3	35287.6	41638.9	612	45.1	43	45.1	45.1	45.1	1.67639	45.1	1.67639	9	179	86.2	96.3	26.903
A232675415	A2326754	2014	1	1	1	A232	1	28	336	3	4	4	7	9427.8	8622.87	18855.6		20010.3	21983.3	23664.8			22241.5		612	43.1	39.8	43.1	43.1	43.1	1.64695	43.1	1.64695	4	163.9	70.3	86.3	26.1696
A232675416	A2326754	2014	1	1	1	A232	2	30	367	3	4	4	1	4199.31	8622.87	8398.62		11999.2	8408.45	10154.5			12867.4		612	35.1	33.1	35.1	35.1	35.1	1.38068	35.1	1.38068	5	167	70.9	82.1	25.4222
A232678813	A2326788	2014	1	1	1	A232	1	9	115	3	3	1		4247.17	8622.87	8494.34									612								#VALUE!		137.2	34.8	65.9	18.4872
A232678814	A2326788	2014	1	1	1	A232	1	11	137	3	3	1		6218.63	8622.87	12437.3		14216.2							612	17	17.5	17.5	17.5	17.5	0.978222	17	0.950273	1	146.7	38.5	65.4	17.8896
A232678815	A2326788	2014	1	1	1	A232	2	40	482	2	3	4	1	4542.43	8622.87	9084.86	10937.4	12638			16401.8				612	25.2	24.3	25.2	25.2	25.2	1.09182	25.2	1.09182	7	161.5	60.2	79.9	23.0808
A232678816	A2326788	2014	1	1	1	A232	1	43	526	2	3	4	1	6172.5	8622.87	12345	16305.5	17026.9	21382	22570.8	21928.6	27117.3	37086	43431.2	612	46.6	44.8	46.6	46.6	46.6	1.51395	46.6	1.51395	7	168.7	87.6	98.5	30.7804
A232685615	A2326856	2014	1	1	1	A232	1	20	243	2	2	3	1	10972.9	8622.87	21945.7		21846	27525.9	25601.6			22923.2		612	36.9	37.9	37.9	37.9	37.9	1.91161	36.9	1.86117	3	178.4	63.1	70.2	19.8262
A232685616	A2326856	2014	1	1	1	A232	1	19	236	2	2	3	1	4758.52	8622.87	9517.04		15896.4	9533.89	13821.8			13273.7		612	37.6	32.2	37.6	37.6	37.6	2.01203	37.6	2.01203	2	169.2	53.5	64.5	18.6876
A232687314	A2326873	2014	1	1	1	A232	1	1	17	2	2	1		3248.56	8622.87	6497.13			6535.92	9320.43					612								#VALUE!		78.4	10	46.4	16.2693
A232687315	A2326873	2014	1	1	1	A232	1	35	420	1	2	4	2	4834.62	8622.87	9669.24		13044.4							612	45.9	40.4	45.9	45.9	45.9	2.02307	45.9	2.02307	6	176.9	71	84.9	22.6883
A232687316	A2326873	2014	1	1	1	A232	2	33	405	1	2	4	7	4199.31	8622.87	8398.62		11999.2	16816.9	15231.7			25734.7		612	18.8	23.9	23.9	23.9	23.9	1.11958	18.8	0.880677	5	158.9	53.9	70.3	21.3472
A232704312	A2327043	2014	1	1	1	A232	2	20	240	1	2	3	3	5840.32	8622.87	11680.6		11226.1	12846.8	13439.5			13303.7		612	30.1	27.2	30.1	30.1	30.1	1.39709	30.1	1.39709	3	153.1	50.5	69.1	21.5447
A232704313	A2327043	2014	1	1	1	A232	2	21	261	1	2	3	1	5840.32	8622.87	11680.6		11226.1	12846.8	13439.5			13303.7		612	25.3	25.7	25.7	25.7	25.7	1.19306	25.3	1.17449	3	157.3	53.3	69.5	21.5412
A232704314	A2327043	2014	1	1	1	A232	2	24	294	1	2	4	7	5840.32	8622.87	11680.6		11226.1	12846.8	13439.5			13303.7		612	24.5	20.3	24.5	24.5	24.5	1.21553	24.5	1.21553	3	155.6	48.8	67.9	20.1558
A232704315	A2327043	2014	1	1	1	A232	2	51	621	1	2	4	1	4761.39	8622.87	9522.78	9692.21	11539.3	9958.65	8206.14	14379.7	9949.52	11960.1	14527.9	612	18.9	20.1	20.1	20.1	20.1	0.894234	18.9	0.840847	9	152.1	52	74.1	22.4773
A232704316	A2327043	2014	1	1	1	A232	1	54	652	1	2	4	3	6286.95	8622.87	12573.9	18574.3	18095.1	19530.1	20168	22408.5	24128.9	22333.8	28075.3	612	45.9	46.8	46.8	46.8	46.8	2.06403	45.9	2.02434	9	162.4	59.8	76.7	22.6741
A232726415	A2327264	2014	1	1	1	A232	2	19	232	1	2	3	1	5189	8622.87	10378		16169.9	10275.9	15400.6			15539.3		612	24.9	26.4	26.4	26.4	26.4	1.0419	24.9	0.982698	2	159.3	64.3	76.2	25.3384
A232743416	A2327434	2014	1	1	1	A232	1	29	355	2	3	4	7	9427.8	8622.87	18855.6		20010.3	21983.3	23664.8			22241.5		612	41.1		41.1				41.1	1.44685	4	177.7	89.7	93	28.4065
A232763816	A2327638	2014	1	1	1	A232	1	29	356	1	2	4	7	9427.8	8622.87	18855.6		20010.3	21983.3	23664.8			22241.5		612	49	48.2	49	49	49	2.35601	49	2.35601	4	172.1	61.6	73	20.7979
A232777416	A2327774	2014	1	1	1	A232	1	34	414	1	2	3	1	7089.59	8622.87	14179.2		14239.2	12716.6	16200.5			16812.4		612	39.2	39.4	39.4	39.4	39.4	1.1623	39.2	1.1564	5	166.7	94.2	101.6	33.8984
A232782515	A2327825	2014	1	1	1	A232	2	72	866	4	4	2	7	2165.99	8622.87	4331.97	17858	9356.14	4792.96	5731.05	26916.5	18449.5	9565.16	27984.5	612	18.8	22.9	22.9	22.9	22.9	1.05789	18.8	0.868483	14	161.7	56.6	83.2	21.6469
A232782516	A2327825	2014	1	1	1	A232	1	75	908	4	4	4	7	2590.18	8622.87	5180.37		9505.09	5226.51	6278.8			9994.88		612	27.4	23	27.4	27.4	27.4	1.66674	23	1.39909	15	173.7	49.6	66.7	16.4393
A232784216	A2327842	2014	1	1	1	A232	2	20	244	1	1	3	7	5840.32	8622.87	11680.6		11226.1							612	26.5	27.7	27.7	27.7	27.7	1.23061	26.5	1.1773	3	161.9	59	80.1	22.5091
A232791016	A2327910	2014	1	1	1	A232	2	21	253	1	2	3	2	5840.32	8622.87	11680.6		11226.1	12846.8	13439.5			13303.7		612	16.6	15.1	16.6	16.6	16.6	0.866855	16.6	0.866855	3	149.5	42.8	66.5	19.1497
A232799516	A2327995	2014	1	1	1	A232	1	28	336	1	2	4	7	9427.8	8622.87	18855.6		20010.3	21983.3	23664.8			22241.5		612	35.6	32	35.6	35.6	35.6	1.23477	35.6	1.23477	4	175.4	88.7	93.5	28.8313
A232823316	A2328233	2014	1	1	1	A232	1	33	401	1	1	4	7	7089.59	8622.87	14179.2		14239.2	12716.6	16200.5			16812.4		612	39.3	35	39.3	39.3	39.3	1.93613	39.3	1.93613	5	170.2	58.8	73.5	20.2982
A233699216	A2336992	2014	1	1	1	A233	1	60	721	1	1	3	7	2640.48	5549.92	5280.97		6117.74							612	35.7	31.8	35.7	35.7	35.7	1.71995	35.7	1.71995	11	181	68	84.5	20.7564
A233704316	A2337043	2014	1	1	1	A233	2	56	677	1	2	2	3	4589.99	5549.92	9179.98	11982.6	13342.6	9308.68	9502.94	17994.3	12202.5	13556.2	18661.9	612	15.1	16.1	16.1	16.1	16.1	0.602477	16.1	0.602477	10	155.6	64.7	90.1	26.723
A233716214	A2337162	2014	1	1	1	A233	2	12	148	1	1	1		3345.99	5549.92	6691.97		8310.79	6192.33	6251.11			6525.68		612	25.4	27	27	27	27	1.29444	25.4	1.21773	1	160.9	54	71.8	20.8584
A233716215	A2337162	2014	1	1	1	A233	2	17	207	1	1	2	7	3339.79	5549.92	6679.57		10407.4	6613.86	9912.25			10001.6		612	29.7	27.7	29.7	29.7	29.7	1.52184	29.7	1.52184	2	159.1	49.4	66.4	19.5158
A233716216	A2337162	2014	1	1	1	A233	2	52	629	1	1	1	6	3064.56	5549.92	6129.13	6238.18	7426.99	6409.67	5281.7	9255.16	6403.79	7697.84	9350.56	612								#VALUE!	9	155.4	54.8	73.3	22.6923
A233719615	A2337196	2014	1	1	1	A233	2	68	820	3	2	2	7	1972.36	5549.92	3944.71	5746.95	6021.87	4442.59	3688.67	8662.12	5937.31	6156.4	9005.79	612								#VALUE!	12	153.1	59.8	86.7	25.5124
A233719616	A2337196	2014	1	1	1	A233	1	70	844	3	2	1	5	1736.54	5549.92	3473.08	5629.81	6117.74	3336.16	4041.21	8349.12	5987.97	6432.99	8968.1	612	40.7	38.5	40.7	40.7	40.7	1.6012	40.7	1.6012	14	171.2	74.5	93	25.4184
A233721314	A2337213	2014	1	1	1	A233	1	16	194	2	2	2	7	3062.72	5549.92	6125.43		10231.3	12272.6	17792.2			17086.6		612	37.8	34.6	37.8	37.8	37.8	2.4077	37.8	2.4077	2	170.8	45.8	63.1	15.6996
A233721316	A2337213	2014	1	1	1	A233	2	40	488	1	2			2923.63	5549.92	5847.27		8134.17							612								#VALUE!	7	156.9	51.3	71.8	20.8387
A233731516	A2337315	2014	1	1	1	A233	1	74	888	3	2	3	7	5209.62	5549.92	10419.2	16889.4		10008.5	12123.6		17963.9			612	37.9	36.5	37.9	37.9	37.9	1.45767	37.9	1.45767	14	169.5	74.7	95.1	26.0005
A233738315	A2337383	2014	1	1	1	A233	2	65	785	3	2	1	7	1972.36	5549.92	3944.71	11493.9	6021.87	4442.59	3688.67	17324.2	11874.6	6156.4	18011.6	612								#VALUE!	12	155.3	53.1	81.3	22.0167
A233738316	A2337383	2014	1	1	1	A233	1	70	843	3	2	1	7	1736.54	5549.92	3473.08		6117.74	3336.16	4041.21			6432.99		612	28.1	42.1	42.1	42.1	42.1	1.79576	42.1	1.79576	14	158.1	58.6	82.2	23.4441
A233750214	A2337502	2014	1	1	1	A233	2	18	227	2	2	3	7	3339.79	5549.92	6679.57		10407.4	6613.86	9912.25			10001.6		612	30.7	27.2	30.7	30.7	30.7	1.59733	30.7	1.59733	2	171	56.2	66.4	19.2196
A233750215	A2337502	2014	1	1	1	A233	2	50	603	1	2	4	7	3064.56	5549.92	6129.13	6238.18	7426.99	6409.67	5281.7	9255.16	6403.79	7697.84	9350.56	612	17.8	17.6	17.8	17.8	17.8	0.792865	17.8	0.792865	9	158.5	56.4	78.4	22.4502
A233750216	A2337502	2014	1	1	1	A233	1	48	587	1	2	4	2	5036.96	5549.92	10073.9	11153.3	11237.5	11929.4	12665	12801.2	12829.6	13233.5	14945.5	612	51.4	44.2	51.4	51.4	51.4	2.06154	51.4	2.06154	8	173.9	75.4	89.2	24.9329
A233753616	A2337536	2014	1	1	1	A233	1	26	318	1	1	3	6	6067.99	5549.92	12136		12879.2	16151.6	17066.2			14315.2		612	44.5	42.8	44.5	44.5	44.5	1.87419	44.5	1.87419	4	174.5	72.3	81.5	23.7436
A233772314	A2337723	2014	1	1	1	A233	2	1	16	1	2	1		2262.04	5549.92	4524.08			4091.53	4125.21					612								#VALUE!		83.3	10.7	45.1	15.4203
A233772315	A2337723	2014	1	1	1	A233	2	30	360	1	2			2702.79	5549.92	5405.59		7723.05	5411.92	6535.69			8281.8		612								#VALUE!	5	158.8	53.8	75.6	21.3344
A233772316	A2337723	2014	1	1	1	A233	1	30	369	1	2	4	3	4563.06	5549.92	9126.12		9164.73	8184.77	10427.1			10820.9		612	35	33.5	35	35	35	1.61164	35	1.61164	5	176.3	67.5	79.7	21.717
A233775715	A2337757	2014	1	1	1	A233	2	79	957	3	2	1	7	1866.06	5549.92	3732.12			4007.9	3688.67					612	15.5	13.6	15.5	15.5	15.5	0.778173	13.6	0.682784	15	145.9	42.4	74.3	19.9184
A233775716	A2337757	2014	1	1	1	A233	1	50	605	1	2	3	7	4046.45	5549.92	8092.91	23378.2	23293	12570.1	12980.7	28845.4	26397.3	28749.3	36140.2	612	34.4	39	39	39	39	1.08007	34.4	0.952679	9	174.3	109.7	122.2	36.1087
A233777415	A2337774	2014	1	1	1	A233	1	37	449	1	2	2	7	3111.7	5549.92	6223.39			7703.25	9926.49					612								#VALUE!	6
A233777416	A2337774	2014	1	1	1	A233	2	65	783	3	2	1	6	1972.36	5549.92	3944.71		12043.7	4442.59	3688.67			12312.8		612								#VALUE!	12	147.2	43.8	77.1	20.2143
A233799516	A2337995	2014	1	1	1	A233	1	30	360	3	3	4	7	9022.25	5549.92	18044.5		18329.5	16369.5	20854.2			21641.9		612	55.3	47	55.3	55.3	55.3	2.32743	55.3	2.32743	5	179.2	76.3	88.1	23.7601
A233804615	A2338046	2014	1	1	1	A233	2	31	383	4	4	4	1	2702.79	5549.92	5405.59		7723.05	5411.92	6535.69			8281.8		612	30.4	28	30.4	30.4	30.4	1.53722	30.4	1.53722	5	159.8	50.5	63.8	19.776
A233804616	A2338046	2014	1	1	1	A233	1	32	384	4	4	4	2	4563.06	5549.92	9126.12		9164.73	8184.77	10427.1			10820.9		612	44.9	42.8	44.9	44.9	44.9	2.07899	44.9	2.07899	5	166.4	59.8	76.9	21.5971
A233806314	A2338063	2014	1	1	1	A233	2	1	21	3	3	1		2262.04	5549.92	4524.08			4091.53	4125.21					612								#VALUE!		83.6	11.5	45	16.4545
A233806315	A2338063	2014	1	1	1	A233	2	33	403	2	3	4	7	2702.79	5549.92	5405.59		7723.05	5411.92	6535.69			8281.8		612		22.6	22.6					#VALUE!	5	157	49.3	71.6	20.0008
A233806316	A2338063	2014	1	1	1	A233	1	35	427	2	3	4	1	3111.7	5549.92	6223.39		8395.72	7703.25	9926.49			9795.68		612	46.9	42.5	46.9	46.9	46.9	1.8513	46.9	1.8513	6	174	76.7	90.9	25.3336
A233816515	A2338165	2014	1	1	1	A233	2	62	745	4	3	1	7	2130.57	5549.92	4261.14	11493.9	6021.87	4376.45	3688.67	17324.2	11874.6	6156.4	18011.6	612	33.8	30.1	33.8	33.8	33.8	1.16575	33.8	1.16575	11	151.9	66.9	92.2	28.9942
A233816516	A2338165	2014	1	1	1	A233	1	69	828	4	3	1	5	1789.95	5549.92	3579.9		6117.74	3642.1	4041.21			6432.99		612	50.7	48.3	50.7	50.7	50.7	1.95664	50.7	1.95664	12	175.6	79.9	95.8	25.9118
A233819913	A2338199	2014	1	1	1	A233	2	3	45	3	3	1		2262.04	5549.92	4524.08			4091.53	4125.21					612								#VALUE!		103.6	18.4	51.8	17.1435
A233819914	A2338199	2014	1	1	1	A233	2	6	83	3	3	1		2049.33	5549.92	4098.66			4130.08	4661.3					612								#VALUE!		123.3	30.8	59.6	20.2593
A233819915	A2338199	2014	1	1	1	A233	2	36	436	3	3	4	7	2629.86	5549.92	5259.72		7082.9	5101.44	5774.18			6958.6		612	28.3	29.7	29.7	29.7	29.7	1.18258	29.7	1.18258	6	162.6	66.4	76.3	25.1146
A233819916	A2338199	2014	1	1	1	A233	1	42	506	3	3	3	2	3972.8	5549.92	7945.59	10494.7	10959	10158.9	11278.5	14113.8	12978.7	12987.3	17325.4	612								#VALUE!	7	181.5	88	92	26.7134
A234697514	A2346975	2014	1	1	2	A234	2	29	359	4	4	4	2	3491.72	6210.57	6983.43		10064	8070.4	10314.7			11200.2		601	25.7	27.5	27.5	27.5	27.5	1.27331	25.7	1.18997	4	159	54.6	70.2	21.5972
A234697515	A2346975	2014	1	1	2	A234	2	63	765	4	4	4	7	2384.19	6210.57	4768.38	6431.05	6738.7	4897.42	4127.76	9693.24	6644.08	6889.25	10077.8	601	27.9	25.2	27.9	27.9	27.9	1.25671	27.9	1.25671	11	154.8	53.2	78.6	22.2009
A234702613	A2347026	2014	1	1	2	A234	2	13	162	4	4	1		3744.29	6210.57	7488.57		9300.09	9239.26	9326.97			9736.64		601								#VALUE!	1	156.4	61.4	75.2	25.1012
A234702614	A2347026	2014	1	1	2	A234	2	16	195	4	4	2	7	3737.35	6210.57	7474.69		11646.3	9868.21	14789.6			14922.8		601	24.1	25.9	25.9	25.9	25.9	1.25636	25.9	1.25636	2	154.8	49.4	67.4	20.6151
A234702615	A2347026	2014	1	1	2	A234	2	41	499	4	4	4	1	3271.66	6210.57	6543.32	7877.58	9102.44	9010.34	8915.27	11813.3	16346.9	12142.3	24896.5	601	26.3	24.1	26.3	26.3	26.3	1.34347	26.3	1.34347	7	166.7	54.4	66.9	19.5762
A234702616	A2347026	2014	1	1	2	A234	1	45	542	4	4	4	1	5636.54	6210.57	11273.1	12481	12575.2			14325				601	40.7	41	41	41	41	1.40412	40.7	1.39385	8	168.8	83.2	97.6	29.1997
A234711115	A2347111	2014	1	1	2	A234	2	62	752	4	4	4	7	2384.19	6210.57	4768.38	6431.05	6738.7	4897.42	4127.76	9693.24	6644.08	6889.25	10077.8	601	30	27.6	30	30	30	1.2324	30	1.2324	11	158.3	61	79.8	24.3427
A234711116	A2347111	2014	1	1	2	A234	1	67	810	4	4	4	1	2003.02	6210.57	4006.05	6299.97	6845.98	4075.65	4522.27	9342.98	6700.76	7198.75	10035.6	601	37.8	40.9	40.9	40.9	40.9	1.56315	40.9	1.56315	12	173.1	78.4	100.3	26.1651
A234717912	A2347179	2014	1	1	2	A234	2	24	296	4	4	3	2	4206.45	6210.57	8412.91		8085.53	11566	12099.6			11977.4		601	24.7	25.2	25.2	25.2	25.2	1.08278	24.7	1.06129	3	158	58.1	76.1	23.2735
A234717913	A2347179	2014	1	1	2	A234	1	31	380	4	4	4	1	5106.24	6210.57	10212.5		10255.7	11448.8	14585.4			15136.3		601	52.2	44.2	52.2	52.2	52.2	2.10659	52.2	2.10659	5	174.9	75.8	85.1	24.7793
A234717914	A2347179	2014	1	1	2	A234	2	34	411	4	4	4	7	3024.53	6210.57	6049.06		8642.38							601	25.9	22.1	25.9	25.9	25.9	1.27924	25.9	1.27924	5	169.4	58.1	72.2	20.2465
A234717915	A2347179	2014	1	1	2	A234	2	57	694	4	4	3	7	2568.19	6210.57	5136.37	6704.46	7465.42	6510.48	6646.34	10068.2	6827.51	9481.21	10441.7	601	28.7	25.2	28.7	28.7	28.7	1.07477	28.7	1.07477	10	158.4	67	83.6	26.7033
A234717916	A2347179	2014	1	1	2	A234	1	61	738	4	4	4	1	2954.8	6210.57	5909.6	6299.97	6845.98	9658.5	5652.84	9342.98	6700.76	8998.44	10035.6	601	45.6	44.4	45.6	45.6	45.6	1.98233	45.6	1.98233	11	171.3	67.5	84	23.0032
A234729815	A2347298	2014	1	1	2	A234	2	58	702	4	4	3	7	5136.37	6210.57	10272.7	13408.9	14930.8	10416.8	10634.1	20136.3	13655	15169.9	20883.4	601	26.8	22.7	26.8	26.8	26.8	1.28239	26.8	1.28239	10	159.1	52.9	77.5	20.8985
A234736613	A2347366	2014	1	1	2	A234	2	14	168	4	4	1		3744.29	6210.57	7488.57		9300.09	6929.45	6995.23			7302.48		601	18.8	17.8	18.8	18.8	18.8	0.850665	18.8	0.850665	1	161.3	57.5	69.5	22.1003
A234736614	A2347366	2014	1	1	2	A234	2	15	191	4	4	2	7	3737.35	6210.57	7474.69		11646.3	7401.16	11092.2			11192.1		601	25.2	25	25.2	25.2	25.2	1.14025	25.2	1.14025	2	161.3	57.5	68.4	22.1003
A234736615	A2347366	2014	1	1	2	A234	2	44	532	4	4	4	7	3271.66	6210.57	6543.32	7877.58	9102.44	6757.75	6686.45	11813.3	8173.45	9106.75	12448.3	601								#VALUE!	7	156.4	55.3	80.8	22.6075
A234736616	A2347366	2014	1	1	2	A234	1	43	525	4	4			4445.71	6210.57	8891.42	11744	12263.5	11368.2	12621.1	15793.9	14523.6	14533.3	19387.8	601	51.1	39.9	51.1	51.1	51.1	1.94397	51.1	1.94397	7	169.7	75.7	90.3	26.2865
A234743411	A2347434	2014	1	1	2	A234	1	15	188	4	4	2	7	3427.3	6210.57	6854.59		11449.3	6866.73	9955.06			11472.3		601	34.3	28.8	34.3	34.3	34.3	1.63543	34.3	1.63543	2	178.6	66.9	75.1	20.9731
A234743412	A2347434	2014	1	1	2	A234	2	17	206	4	4	2	7	3737.35	6210.57	7474.69		11646.3	7401.16	11092.2			13430.5		601	28.3	30	30	30	30	1.33526	28.3	1.2596	2	172.3	66.7	73	22.4675
A234743413	A2347434	2014	1	1	2	A234	2	25	300	4	4	4	1	3491.72	6210.57	6983.43		13418.6	8070.4	10314.7			13440.2		601	23.3	29.1	29.1	29.1	29.1	1.41628	23.3	1.134	4	164.5	55.6	69.4	20.5467
A234743414	A2347434	2014	1	1	2	A234	2	26	320	4	4			3491.72	6210.57	6983.43			8070.4	10314.7					601								#VALUE!	4	169.2	65	76.3	22.7045
A234743415	A2347434	2014	1	1	2	A234	2	50	610	4	4	3	7	3429.36	6210.57	6858.73	6980.76	11081.4	7172.66	5910.42	10356.9	7166.08	10337	10463.6	601								#VALUE!	9	161.5	58.5	77.3	22.429
A234743416	A2347434	2014	1	1	2	A234	1	54	649	4	4	4	2	4528.14	6210.57	9056.27	13378	17377.2	14066.4	14525.9	16139.6	17378.7	19302.9	20221.1	601	36.3	38.6	38.6	38.6	38.6	1.74331	36.3	1.63943	9	171.6	65.2	82.3	22.1418
A234750214	A2347502	2014	1	1	2	A234	1	8	96	4	4				6210.57				5471.33						601								#VALUE!
A234750215	A2347502	2014	1	1	2	A234	2	43	516	4	4				6210.57				6757.75						601								#VALUE!	7
A234750216	A2347502	2014	1	1	2	A234	1	45	551	4	4	4	2	9263.78	6210.57	18527.6	23382.9	25150.5	13349.4	22090.2	28650.1	26817.8	29617.5	33449.2	601	43.8	41.1	43.8	43.8	43.8	2.16449	43.8	2.16449	8	179.5	65.2	74.2	20.2357
A234755313	A2347553	2014	1	1	2	A234	1	6	78	4	4	1		3059	6210.57	6118			5471.33	5063.68					601								#VALUE!		122.5	22.3	51.2	14.8605
A234755314	A2347553	2014	1	1	2	A234	2	8	100	4	4	1		2293.28	6210.57	4586.56			4621.71	5216.17					601								#VALUE!		135.5	28.4	48.3	15.4682
A234755315	A2347553	2014	1	1	2	A234	2	34	413	4	4	4	7	3024.53	6210.57	6049.06		8642.38	6056.14	7313.68			9267.65		601	29.5	27.5	29.5	29.5	29.5	1.51394	29.5	1.51394	5	167.7	54.8	69.6	19.4856
A234755316	A2347553	2014	1	1	2	A234	1	42	504	4	4	4	1	4445.71	6210.57	8891.42	11744	12263.5	11368.2	12621.1	15793.9	14523.6	14533.3	19387.8	601	42.9	36	42.9	42.9	42.9	1.8699	42.9	1.8699	7	171.4	67.4	79.6	22.9424
A234762114	A2347621	2014	1	1	2	A234	1	13	167	4	4				6210.57				11812.3						601								#VALUE!	1
A234762115	A2347621	2014	1	1	2	A234	2	47	567	4	4	4	2	6509.97	6210.57	13019.9		17317.2	10385.3	20151.1			25500.9		601	31.8	27.6	31.8	31.8	31.8	1.32736	31.8	1.32736	8	161	62.1	77.2	23.9574
A234770613	A2347706	2014	1	1	2	A234	2	13	156	4	4	1		3744.29	6210.57	7488.57		9300.09	9239.26	9326.97			9736.64		601	24.1	20.1	24.1	24.1	24.1	1.30355	24.1	1.30355	1	161.8	48.4	66.2	18.4879
A234770614	A2347706	2014	1	1	2	A234	1	15	183	4	4	1	7	3427.3	6210.57	6854.59		11449.3	9155.64	13273.4			12747		601	29.9	34.2	34.2	34.2	34.2	1.43219	34.2	1.43219	2	170.6	69.5	83.8	23.8796
A234770615	A2347706	2014	1	1	2	A234	2	45	544	4	4	4	7	6509.97	6210.57	13019.9	15863.6	17317.2	9231.36	8956.05	21402.2	16844.4	11333.7	23077.4	601	25.5	26.7	26.7	26.7	26.7	1.37116	25.5	1.30954	8	163.1	51.8	72.3	19.4725
A234777414	A2347774	2014	1	1	2	A234	1	13	161	4	4	1		4478.93	6210.57	8957.86		10239.1	11812.3	10363.3			11983.3		601	32.2	33.9	33.9	33.9	33.9	1.54703	32.2	1.46945	1	167.8	61.7	75.1	21.913
A234777415	A2347774	2014	1	1	2	A234	2	44	536	4	4	4	3	3271.66	6210.57	6543.32	7877.58	9102.44	10136.6	10029.7	11813.3	16346.9	13660.1	24896.5	601	28.3	24.8	28.3	28.3	28.3	1.33068	28.3	1.33068	7	154.4	50.7	73	21.2673
A234777416	A2347774	2014	1	1	2	A234	1	46	560	4	4	4	2	5636.54	6210.57	11273.1	12481	12575.2			14325				601	41.5	47.4	47.4	47.4	47.4	1.53823	41.5	1.34676	8	170.9	90	97.1	30.8147
A234784215	A2347842	2014	1	1	2	A234	2	72	875	4	4	3	7	1560.04	6210.57	3120.08	12862.1	6738.7	3452.1	4127.76	19386.5	13288.2	6889.25	20155.6	601	25.2	26.8	26.8	26.8	26.8	1.28158	25.2	1.20507	14	159.8	53.4	78.4	20.9116
A234784216	A2347842	2014	1	1	2	A234	1	73	885	4	4			1943.26	6210.57	3886.51		6845.98	3733.29	4522.27			7198.75		601	35.5	32.4	35.5	35.5	35.5	1.70317	35.5	1.70317	14	167.1	58.2	77	20.8435
A234787612	A2347876	2014	1	1	2	A234	1	4	49	4	4	1		2339.76	6210.57	4679.52			4707.46	4475.32					601								#VALUE!		106.2	15.9	49.3	14.0977
A234787613	A2347876	2014	1	1	2	A234	1	33	396	4	4	4	1	5106.24	6210.57	10212.5		10255.7	9159.07	11668.3			12109		601	44.4	41.8	44.4	44.4	44.4	1.68525	44.4	1.68525	5	171.4	77.4	89.5	26.3463
A234787614	A2347876	2014	1	1	2	A234	2	33	397	4	4	4	2	3024.53	6210.57	6049.06		8642.38	6056.14	7313.68			9267.65		601	30.8	27.6	30.8	30.8	30.8	1.90726	30.8	1.90726	5	170.6	47	68.4	16.1488
A234787615	A2347876	2014	1	1	2	A234	2	60	727	4	4	3	7	2384.19	6210.57	4768.38	6431.05	6738.7	4897.42	4127.76	9693.24	6644.08	6889.25	10077.8	601	31.5	25.6	31.5	31.5	31.5	1.36483	31.5	1.36483	11	156.6	56.6	86.7	23.0798
A234787616	A2347876	2014	1	1	2	A234	1	62	746	4	4	4	2	2954.8	6210.57	5909.6	6299.97	6845.98	7726.8	4522.27	9342.98	6700.76	7198.75	10035.6	601	40	32.8	40	40	40	1.7247	40	1.7247	11	170.6	67.5	83.9	23.1924
A234796114	A2347961	2014	1	1	2	A234	1	30	360	4	4	4	2	7659.36	6210.57	15318.7		15383.5							601	51.6	49.6	51.6	51.6	51.6	2.37195	51.6	2.37195	5	176.8	68	76.2	21.7543
A234796115	A2347961	2014	1	1	2	A234	2	56	676	4	4	4	7	3852.28	6210.57	7704.56		11198.1	15625.1	15951.2			22754.9		601	30	26.9	30	30	30	1.58334	30	1.58334	10	158	47.3	69.8	18.9473
A234797813	A2347978	2014	1	1	2	A234	2	15	185	4	4	2	7	3737.35	6210.57	7474.69			9868.21	14789.6					601	21.1	20	21.1	21.1	21.1	1.40025	21.1	1.40025	2	161.7	39.4	60.2	15.0687
A234797814	A2347978	2014	1	1	2	A234	1	20	250	4	4	3	7	10972.9	6210.57	21945.7		15734.4							601	26.5	27.2	27.2	27.2	27.2	1.57606	26.5	1.5355	3	168.5	49	64.7	17.2582
A234797815	A2347978	2014	1	1	2	A234	2	48	578	4	4	4	7	3254.98	6210.57	6509.97	7931.78	8658.62	9231.36	8956.05	10701.1	8422.22	17000.6	11538.7	601	22.7	20.7	22.7	22.7	22.7	1.20959	22.7	1.20959	8	162.9	49.8	68.2	18.7667
A234797816	A2347978	2014	1	1	2	A234	1	52	628	4	4	4	2	4528.14	6210.57	9056.27	13378	13032.9	18755.3	19367.8	16139.6	17378.7	32171.6	20221.1	601	37.3	33.8	37.3	37.3	37.3	1.65274	37.3	1.65274	9	170.1	65.3	77.7	22.5686
A234814814	A2348148	2014	1	1	2	A234	1	12	154	4	4	1		4478.93	6210.57	8957.86		10239.1	7874.87	6908.86			7988.83		601								#VALUE!	1	153.9	49.6	76.4	20.9413
A234814815	A2348148	2014	1	1	2	A234	2	49	589	4	4	4	7	3254.98	6210.57	6509.97	7931.78	8658.62	6923.52	6717.04	10701.1	8422.22	8500.3	11538.7	601	29.2	26.4	29.2	29.2	29.2	1.34748	29.2	1.34748	8	163.6	58	77.3	21.6701
A234814816	A2348148	2014	1	1	2	A234	1	56	672	4	4	4	2	4298.64	6210.57	8597.29	8528.93	8208.96	12395.7	7961.25	10430	10224	9511.27	12313.3	601	41.1	45.4	45.4	45.4	45.4	1.86581	41.1	1.68909	10	173.8	73.5	86.7	24.3326
A235700915	A2357009	2014	1	1	1	A235	2	61	739	1	1	1	7	3338.43	8696.28	6676.87		9435.79	6857.55	5779.84			9646.59		612	21.2	20.9	21.2	21.2	21.2	1.09705	21.2	1.09705	11	147.6	42.1	67.4	19.3245
A235700916	A2357009	2014	1	1	1	A235	1	69	833	1	1	2	5	2804.71	8696.28	5609.42	17642.9	9586	5706.88	6332.26	26164.8	18765.3	10080	28104.6	612	33.4	33.1	33.4	33.4	33.4	1.74606	33.4	1.74606	12	171.1	56	83	19.1288
A235711112	A2357111	2014	1	1	1	A235	1	5	64	2	3	1		4283.33	8696.28	8566.65			7661.16	11817.3					612								#VALUE!		107.8	16	47	13.7684
A235711113	A2357111	2014	1	1	1	A235	2	25	308	2	3	2	5	4889.23	8696.28	9778.47		14091.9							612	21.3	20.3	21.3	21.3	21.3	1.15031	21.3	1.15031	4	151.5	42.5	65.2	18.5167
A235711114	A2357111	2014	1	1	1	A235	1	46	556	2	3	3	5	7892.5	8696.28	15785		17608.3							612	36.5	34.2	36.5	36.5	36.5	1.78817	36.5	1.78817	8	164	54.9	70.5	20.412
A235711115	A2357111	2014	1	1	1	A235	2	68	819	3	3	1	6	3090.52	8696.28	6181.05		9435.79	13922.4	9633.07			19293.2		612	19.9	16.1	19.9	19.9	19.9	0.960398	19.9	0.960398	12	157.5	51.4	77.1	20.7206
A235711116	A2357111	2014	1	1	1	A235	1	75	905	4	3			2612.23	8696.28	5224.47		9586	10542	10553.8			20159.9		612	33.2	31.1	33.2	33.2	33.2	2.14411	33.2	2.14411	15	158.5	38.9	64.1	15.4843
A235719613	A2357196	2014	1	1	1	A235	2	21	263	2	2				8696.28				19468.5						612								#VALUE!	3
A235719615	A2357196	2014	1	1	1	A235	2	48	587	1	2				8696.28				19389.1						612								#VALUE!	8
A235719616	A2357196	2014	1	1	1	A235	1	52	630	1	2	3	5	10597.9	8696.28	21195.8	23378.2								612	41	38.2	41	41	41	1.6913	41	1.6913	9	172.1	71.8	94	24.2417
A235724715	A2357247	2014	1	1	1	A235	2	80	967	4	3	1	7	2923.97	8696.28	5847.93		9435.79	6280.05	5779.84			9646.59		612	17.3	18	18	18	18	0.743058	17.3	0.714162	16	151.5	55.6	93.1	24.2242
A235724716	A2357247	2014	1	1	1	A235	1	57	685	3	3	2	5	6019.13	8696.28	12038.3	22568.3	11494.5	17357	11147.6	29208.9	25731.5	13318	34483	612	41.3	40	41.3	41.3	41.3	1.75642	41.3	1.75642	10	174.5	71.6	88.3	23.5138
A235743416	A2357434	2014	1	1	1	A235	2	62	747	1	1	1	7	3338.43	8696.28	6676.87	9005	9435.79	6857.55	5779.84	13572.8	9303.29	9646.59	14111.4	612	27.8	22.8	27.8	27.8	27.8	1.04783	27.8	1.04783	11	160.8	68.6	87.4	26.5309
A235746815	A2357468	2014	1	1	1	A235	1	69	834	2	2	3	7	2804.71	8696.28	5609.42		9586	5706.88	6332.26			10080		612	29.1	25.2	29.1	29.1	29.1	1.28031	29.1	1.28031	12	158.5	57.1	84.1	22.7289
A235746816	A2357468	2014	1	1	1	A235	2	61	734	1	2	1	7	3338.43	8696.28	6676.87	18010	9435.79	6857.55	5779.84	27145.7	18606.6	9646.59	28222.7	612	24.5	25.4	25.4	25.4	25.4	1.01556	24.5	0.979573	11	149.5	55.9	84.1	25.0109
A235789314	A2357893	2014	1	1	1	A235	1	1	17	1	2	1		3276.22	8696.28	6552.44			6591.56	6266.51					612								#VALUE!		77.7	9	40.4	14.9074
A235789315	A2357893	2014	1	1	1	A235	2	30	371	1	2	4	7	4235.06	8696.28	8470.12		12101.4	8480.03	10240.9			12976.9		612	22	21.7	22	22	22	1.1062	22	1.1062	5	163.4	53.1	69.1	19.888
A235789316	A2357893	2014	1	1	1	A235	1	43	527	1	2	3	3	6225.05	8696.28	12450.1	16444.3	17171.8	15918.2	17672.5	22115.2	20336.5	20350	27147.5	612	45.6	44.5	45.6	45.6	45.6	2.06189	45.6	2.06189	7	167.3	61.9	79.7	22.1156
A235792715	A2357927	2014	1	1	1	A235	2	75	900	4	2	1	7	4385.95	8696.28	8771.9		14153.7	9420.08	8669.76			14469.9		612								#VALUE!	15	148.2	53.1	79.6	24.1768
A235792716	A2357927	2014	1	1	1	A235	1	74	899	3	2	1	7	4081.53	8696.28	8163.06	22404.2	14379	7841.24	9498.38	36312.8	25480.2	15120	40715.5	612	29.9	27.7	29.9	29.9	29.9	1.0956	29.9	1.0956	14	165	74.3	98.3	27.2911
A235808012	A2358080	2014	1	1	1	A235	1	7	95	2	3				8696.28				7661.16						612								#VALUE!
A235808013	A2358080	2014	1	1	1	A235	2	37	448	2	3	4	1	5494.37	8696.28	10988.7		14797.8	7993.55	15079.5			14538.1		612	17.4		17.4				17.4	0.864679	6	153.8	47.6	71.9	20.1231
A235808014	A2358080	2014	1	1	1	A235	1	37	447	2	3	4	2	6501.04	8696.28	13002.1		17540.6	12070.4	21135.5			20465.4		612	52.6	54.6	54.6	54.6	54.6	2.06945	52.6	1.99365	6	167.7	74.2	91	26.3838
A235808015	A2358080	2014	1	1	1	A235	2	30	363	2	3				8696.28				8480.03						612								#VALUE!	5
A235808016	A2358080	2014	1	1	1	A235	2	63	764	3	3	1	7	4451.24	8696.28	8902.49	9005	12581.1	6857.55	9633.07	13572.8	9303.29	12862.1	14111.4	612								#VALUE!	11	154.5	58.4	82.7	24.4656
A235813114	A2358131	2014	1	1	1	A235	2	4	49	4	4				8696.28				6411.1						612								#VALUE!
A235813115	A2358131	2014	1	1	1	A235	2	34	413	4	4	4	3	4235.06	8696.28	8470.12			8480.03	15361.3					612	28.8	30.6	30.6	30.6	30.6	1.6586	28.8	1.56104	5	167.4	51.7	68.1	18.4493
A235813116	A2358131	2014	1	1	1	A235	1	37	446	4	4			4875.78	8696.28	9751.55		26310.8	12070.4	21135.5			30698.1		612	42.1	43.5	43.5	43.5	43.5	1.8173	43.5	1.8173	6	168.3	67.8	83.2	23.9365
A235819910	A2358199	2014	1	1	1	A235	2	1	14	2	3	1		3544.43	8696.28	7088.86			6411.1	6463.87					612								#VALUE!		78.3	9	36.8	14.6798
A235819911	A2358199	2014	1	1	1	A235	2	3	44	2	3	1		3544.43	8696.28	7088.86			6411.1	6463.87					612								#VALUE!		96.7	14.3	47.1	15.2927
A235819912	A2358199	2014	1	1	1	A235	2	7	88	2	3	1		3211.14	8696.28	6422.27			6471.5	7303.88					612								#VALUE!		117.7	21.8	54	15.7363
A235819913	A2358199	2014	1	1	1	A235	2	31	383	2	3	3	7	4235.06	8696.28	8470.12		12101.4	8480.03	10240.9			12976.9		612	21.3	21.4	21.4	21.4	21.4	0.81016	21.3	0.806375	5	155.9	64.2	86.3	26.4145
A235819914	A2358199	2014	1	1	1	A235	1	38	460	2	3	4	1	4875.78	8696.28	9751.55		13155.4	12070.4	15554			15349		612	43	41.8	43	43	43	1.95126	43	1.95126	6	180	71.4	77.8	22.037
A235819916	A2358199	2014	1	1	1	A235	2	59	718	3	3	2	6	3596.07	8696.28	7192.14	9387.85	10453.4	7292.97	7445.17	14097.8	9560.13	10620.8	14620.9	612	26.5	19.7	26.5	26.5	26.5	1.11849	26.5	1.11849	10	149	52.6	77.1	23.6926
A236733213	A2367332	2014	1	1	1	A236	2	5	60	2	2	1		2037.78	5518.64	4075.56			4106.8	4635.03					612								#VALUE!		104.2	15.5	47.8	14.2757
A236733214	A2367332	2014	1	1	1	A236	2	8	107	2	2	1		2037.78	5518.64	4075.56			4106.8	4635.03					612								#VALUE!		132.8	24.3	54.7	13.7788
A236733215	A2367332	2014	1	1	1	A236	2	42	510	1	2	4	7	2907.15	5518.64	5814.31	6999.92	8088.32	6004.86	5941.5	10497.2	7262.82	8092.15	11061.4	612								#VALUE!	7	156.9	46.5	61	18.8889
A236733216	A2367332	2014	1	1	1	A236	1	44	532	1	2	4	3	3950.4	5518.64	7900.8	10435.5	10897.2	10101.7	11214.9	14034.3	12905.5	12914.1	17227.8	612	42.8	39	42.8	42.8	42.8	1.92021	42.8	1.92021	7	176.2	69.2	79	22.2892
A236745115	A2367451	2014	1	1	1	A236	2	18	226			3	3	3320.96	5518.64	6641.92		10348.8	6576.58	9856.38			9945.18		612	22.1	19.6	22.1	22.1	22.1	1.03679	22.1	1.03679	2	159.9	54.5	73.9	21.3157
A236750216	A2367502	2014	1	1	1	A236	1	33	406	3	3	3	1	4537.34	5518.64	9074.68		9113.07	8138.64	10368.3			10759.9		612	54	47.9	54	54	54	2.34027	54	2.34027	5	176.4	71.8	81.1	23.0742
A236753615	A2367536	2014	1	1	1	A236	1	33	400	4	4	4	1	4537.34	5518.64	9074.68		9113.07							612	38.2	40.8	40.8	40.8	40.8	1.52339	38.2	1.42631	5	173.8	80.9	89.4	26.7824
A236753616	A2367536	2014	1	1	1	A236	2	33	396	4	4	4	2	2687.56	5518.64	5375.12		7679.52							612	30	31.1	31.1	31.1	31.1	1.06095	30	1.02343	5	157.7	72.9	92	29.3133
A236763815	A2367638	2014	1	1	1	A236	1	29	356	2	3	4	1	6033.79	5518.64	12067.6		25613.2							612	34	32.1	34	34	34	1.58301	34	1.58301	4	165.6	58.9	76.9	21.478
A236763816	A2367638	2014	1	1	1	A236	2	27	335	2	3	4	2	3102.7	5518.64	6205.39									612	27	24.9	27	27	27	1.09204	27	1.09204	4	158.1	61.8	87.2	24.7243
A236767216	A2367672	2014	1	1	1	A236	2	69	838	3	2	1	3	1961.24	5518.64	3922.48		5987.93	4417.55	3667.88			6121.7		612	21.9	22.8	22.8	22.8	22.8	0.94784	21.9	0.910426	12	153.8	56.9	81.7	24.0547
A236774015	A2367740	2014	1	1	1	A236	2	58	701	2	2	3	3	2282.06	5518.64	4564.12	5957.51	6633.68	4628.11	4724.69	8946.44	6066.84	6739.91	9278.38	612	21.9	24.5	24.5	24.5	24.5	1.10398	24.5	1.10398	10	154.1	52.7	74.1	22.1925
A236774016	A2367740	2014	1	1	1	A236	1	60	724	2	2	3	3	2625.6	5518.64	5251.2	5598.08	6083.26	6865.94	4018.43	8302.06	5954.21	6396.72	8917.55	612	41.7	36.9	41.7	41.7	41.7	1.44784	41.7	1.44784	11	173	86.2	103.1	28.8015
A236777413	A2367774	2014	1	1	1	A236	1	14	169	2	3	1		3979.92	5518.64	7959.85			6997.51	6139.13					612								#VALUE!	1	163.9	53.7	66.4	19.9902
A236777414	A2367774	2014	1	1	1	A236	2	16	200	2	3	2	7	3320.96	5518.64	6641.92		20697.5	6576.58	9856.38			19890.4		612	23.3	23.2	23.3	23.3	23.3	1.10517	23.3	1.10517	2	154	50	63.2	21.0828
A236777415	A2367774	2014	1	1	1	A236	2	37	453	2	3	3	1	2615.04	5518.64	5230.07		14086	5072.69	5741.64			13838.8		612	29.7	26.5	29.7	29.7	29.7	1.40514	29.7	1.40514	6	158.5	53.1	69.2	21.1366
A236777416	A2367774	2014	1	1	1	A236	1	47	566	2	3	2	5	5008.56	5518.64	10017.1	11090.5		11862.1	12593.6		12757.3			612	34.9	34	34.9	34.9	34.9	1.35079	34.9	1.35079	8	159.1	65.4	87.1	25.8367
A236780815	A2367808	2014	1	1	1	A236	2	39	477	4	4	4	1	3922.56	5518.64	7845.11		10564.5	7609.03	8612.45			10379.1		612	22	24	24	24	24	1.26031	22	1.15528	6	160.9	49.3	68.4	19.043
A236780816	A2367808	2014	1	1	1	A236	2	69	830	4	4	1	7	2941.86	5518.64	5883.72	5714.55	8981.89	6626.33	5501.81	8613.29	5903.85	9182.55	8955.03	612	24.1	22.3	24.1	24.1	24.1	0.811682	24.1	0.811682	12	148.3	65.3	98.3	29.6914
A236784216	A2367842	2014	1	1	1	A236	2	68	824	3	2	1	6	1961.24	5518.64	3922.48	5714.55	5987.93	4417.55	3667.88	8613.29	5903.85	6121.7	8955.03	612	25.9	25.6	25.9	25.9	25.9	1.10181	25.9	1.10181	12	156.4	57.5	90.5	23.5068
A236787615	A2367876	2014	1	1	1	A236	1	12	147	1	1	1		3979.92	5518.64	7959.85			6997.51	6139.13					612	28.5	23.3	28.5	28.5	28.5	1.05497	28.5	1.05497	1	162.8	71.6	86.2	27.015
A236787616	A2367876	2014	1	1	1	A236	1	76	919	2	1	1	7	1657.72	5518.64	3315.43		6083.26	3344.97	4018.43			12793.4		612								#VALUE!	15	164.1	67.8	95	25.1775
A236794414	A2367944	2014	1	1	1	A236	1	17	210			2	7	3045.45	5518.64	6090.91		10173.7	6101.69	8845.95			8495.14		612	41.9	39	41.9	41.9	41.9	1.40337	41.9	1.40337	2	176.3	92.8	93.2	29.8568
A236794415	A2367944	2014	1	1	1	A236	2	20	251			3	3	3737.8	5518.64	7475.6		7184.7	8221.92	8601.26			8514.38		612	28	25.7	28	28	28	1.22216	28	1.22216	3	165.3	62.6	78.1	22.9102
A236794416	A2367944	2014	1	1	1	A236	2	47	573					2892.34	5518.64	5784.68	7048.08	7693.94	6152.15	5968.68	9508.85	7483.89	7553.27	10253.2	612	23.7	21.2	23.7	23.7	23.7	1.11112	23.7	1.11112	8	159.7	54.4	73	21.3299
A236799516	A2367995	2014	1	1	1	A236	1	46	556	4	4	4	1	5008.56	5518.64	10017.1	11090.5	11174.2	11862.1	12593.6	12729.1	12757.3	13158.9	14861.3	612	35.7	32.4	35.7	35.7	35.7	1.50528	35.7	1.50528	8	174.6	72.3	86.2	23.7165
A236801213	A2368012	2014	1	1	1	A236	1	16	192	2	2			3045.45	5518.64	6090.91			6101.69	8845.95					612	38.9	37.6	38.9	38.9	38.9	1.72879	38.9	1.72879	2	176	69.7	77.1	22.5013
A236801214	A2368012	2014	1	1	1	A236	2	26	315	2	2	3	7	3102.7	5518.64	6205.39		17885.4	7171.26	9165.48			29857		612	26.3	25.9	26.3	26.3	26.3	1.18338	26.3	1.18338	4	165.4	60.8	69.7	22.2245
A236801215	A2368012	2014	1	1	1	A236	2	53	638	2	2			3047.29	5518.64	6094.58			6373.54	5251.93					612	25.6	24.7	25.6	25.6	25.6	1.06455	25.6	1.06455	9	156.9	59.2	79	24.0478
A236802914	A2368029	2014	1	1	1	A236	2	28	346	4	4	4	1	3102.7	5518.64	6205.39		8942.72	7171.26	9165.48			9952.35		612	29.9	26	29.9	29.9	29.9	1.39066	29.9	1.39066	4	168.3	60.9	71.4	21.5005
A236802916	A2368029	2014	1	1	1	A236	2	53	647	4	4	2	3	3047.29	5518.64	6094.58	6203.02	7385.13	6373.54	5251.93	9202.99	6367.69	7654.45	9297.85	612	29.1	28.1	29.1	29.1	29.1	1.32584	29.1	1.32584	9	158.3	55	74.9	21.9483
A236811416	A2368114	2014	1	1	1	A236	2	64	776	1	2	3	7	4237.12	5518.64	8474.25	5714.55	11975.9			8613.29				612								#VALUE!	11	151.5	54.5	75.2	23.7449
A236819916	A2368199	2014	1	1	1	A236	1	25	300	3	3	3	2	6033.79	5518.64	12067.6		12806.6	16060.6	16970			14234.5		612	48.3	46.5	48.3	48.3	48.3	1.84276	48.3	1.84276	4	173.5	78.9	90.4	26.2107
A237726414	A2377264	2014	1	1	2	A237	2	34	411	3	4	4	3	2613.33	5366.21	5226.66		7467.41	5232.78	6319.35			8007.67		601	33.2	31.3	33.2	33.2	33.2	1.37112	33.2	1.37112	5	154.1	57.5	67.8	24.2138
A237726415	A2377264	2014	1	1	2	A237	2	62	746	4	4	1	3	2060.05	5366.21	4120.09	5556.72	5822.54	4231.59	3566.57	8375.39	5740.78	5952.62	8707.69	601	35.3	32.8	35.3	35.3	35.3	1.4565	35.3	1.4565	11	160.2	62.2	85.7	24.2362
A237726416	A2377264	2014	1	1	2	A237	1	67	813	4	4	1	5	1730.7	5366.21	3461.4	5443.46	5915.24	3521.54	3907.45	8072.76	5789.76	6220.05	8671.24	601	35	32.7	35	35	35	1.38171	35	1.38171	12	156.7	62.2	93.2	25.331
A237729814	A2377298	2014	1	1	2	A237	1	3	41	4	4			2021.66	5366.21	4043.31			4067.45	11600.6					601								#VALUE!		91.9	13.1	45.9	15.511
A237729815	A2377298	2014	1	1	2	A237	2	36	443	4	4				5366.21				9865.16						601								#VALUE!	6
A237729816	A2377298	2014	1	1	2	A237	1	38	456	3	4			6017.39	5366.21	12034.8									601	43.1	46.5	46.5	46.5	46.5	2.03826	43.1	1.88922	6	171.5	67.1	75.1	22.8136
A237745114	A2377451	2014	1	1	2	A237	1	25	301	1	1	3	7	5867.14	5366.21	11734.3		18679.3	21983.3	23664.8			20762.1		601	30.7	28.9	30.7	30.7	30.7	1.16224	30.7	1.16224	4	155.9	64.2	87.3	26.4145
A237745115	A2377451	2014	1	1	2	A237	2	58	698	1	1	3	7	2219.03	5366.21	4438.06	5792.96	9675.68	6750.41	6891.29	17398.7	11798.5	9830.63	18044.2	601	26.7	24.5	26.7	26.7	26.7	1.27279	26.7	1.27279	10	158.8	52.9	72.6	20.9775
A237745116	A2377451	2014	1	1	2	A237	1	62	753	1	1	1	1	2553.08	5366.21	5106.16	5443.46								601	31.8	30.1	31.8	31.8	31.8	1.18915	31.8	1.18915	11	153	62.6	89.3	26.7419
A237748516	A2377485	2014	1	1	2	A237	1	67	814	4	4	3	1	1730.7	5366.21	3461.4	5443.46	5915.24	3521.54	3907.45	8072.76	5789.76	6220.05	8671.24	601	39.4	35.8	39.4	39.4	39.4	2.02599	39.4	2.02599	12	170.6	56.6	73.6	19.4473
A237753615	A2377536	2014	1	1	2	A237	2	67	810	2	1	4	7	1907.07	5366.21	3814.14	5556.72	5822.54	4295.54	3566.57	8375.39	5740.78	5952.62	8707.69	601								#VALUE!	12	160.3	57	78.5	22.1824
A237753616	A2377536	2014	1	1	2	A237	1	71	856	2	1	4	7	1679.06	5366.21	3358.12	5443.46	5915.24	3225.73	3907.45	8072.76	5789.76	6220.05	8671.24	601		38	38					#VALUE!	14	168.6	62.8	83.3	22.0925
A237757015	A2377570	2014	1	1	2	A237	2	33	397	3	3	4	7	2613.33	5366.21	5226.66		7467.41	5232.78	6319.35			8007.67		601	26.9	21.9	26.9	26.9	26.9	1.37869	26.9	1.37869	5	168.2	55.2	69.1	19.5113
A237757016	A2377570	2014	1	1	2	A237	1	36	437	3	3	4	1	3008.7	5366.21	6017.39		8117.81	7448.26	9597.91			9471.44		601	62.9	60.4	62.9	62.9	62.9	2.20069	62.9	2.20069	6	182.6	95.3	94.2	28.5819
A237763813	A2377638	2014	1	1	2	A237	2	2	32	1	2	1		2187.16	5366.21	4374.33			3956.1	3988.66					601								#VALUE!		90.1	12.9	46.1	15.8906
A237763814	A2377638	2014	1	1	2	A237	2	5	61	2	2	1		1981.5	5366.21	3962.99			3993.37	4507.01					601								#VALUE!		106.9	17.5	52.2	15.3138
A237763815	A2377638	2014	1	1	2	A237	2	33	404	1	2	3	7	2613.33	5366.21	5226.66		7467.41	5232.78	6319.35			8007.67		601	27.5	25.2	27.5	27.5	27.5	0.967858	27.5	0.967858	5	161.6	74.2	98.9	28.4133
A237763816	A2377638	2014	1	1	2	A237	1	37	447	1	2	4	3	3008.7	5366.21	6017.39		8117.81	7448.26	9597.91			9471.44		601	41.3	36.3	41.3	41.3	41.3	1.63638	41.3	1.63638	6	162.2	66.4	80.8	25.2387
A237774013	A2377740	2014	1	1	2	A237	2	3	37	1	2	1		2187.16	5366.21	4374.33			3956.1	5318.22					601								#VALUE!		97.6	13.8	45	14.487
A237774014	A2377740	2014	1	1	2	A237	1	4	55	1	2	1		2021.66	5366.21	4043.31			4067.45	5155.84					601								#VALUE!		106.4	15.2	41.3	13.4264
A237774015	A2377740	2014	1	1	2	A237	2	32	395	1	2	3	7	2613.33	5366.21	5226.66		7467.41	10465.6	8425.8			16015.3		601	23.6	23.7	23.7	23.7	23.7	1.11335	23.6	1.10865	5	170.8	62.1	76.7	21.2871
A237774016	A2377740	2014	1	1	2	A237	1	40	488	1	2	4	3	3841.29	5366.21	7682.58	10147.3	10596.2			13646.7				601	44.4	43.6	44.4	44.4	44.4	2.07698	44.4	2.07698	7	169.2	61.2	72.3	21.3772
A237779115	A2377791	2014	1	1	2	A237	1	47	567	4	4	4	1	4870.23	5366.21	9740.45	10784.1	10865.6	19812.7	22090.2	12377.5	24809.9	25590.8	28901.6	601	44.3	42.3	44.3	44.3	44.3	1.96161	44.3	1.96161	8	172.5	67.2	83.8	22.5835
A237779116	A2377791	2014	1	1	2	A237	2	42	504	4	4	4	1	2826.86	5366.21	5653.72	6806.58	7864.92			10207.2				601								#VALUE!	7	163.6	49.8	69.8	18.6064
A237784213	A2377842	2014	1	1	2	A237	1	14	173	3	3	1		3870	5366.21	7739.99		8847.04	6804.24	5969.56			6902.71		601	35.3	32.3	35.3	35.3	35.3	1.80019	35.3	1.80019	1	183.6	66.1	73.3	19.609
A237784214	A2377842	2014	1	1	2	A237	2	15	190	3	3	2	7	3229.23	5366.21	6458.47		10062.9	6394.93	9584.14			9670.49		601	29.6	24.3	29.6	29.6	29.6	1.48219	29.6	1.48219	2	156	48.6	67.1	19.9704
A237784215	A2377842	2014	1	1	2	A237	2	42	505	3	3	4	7	2826.86	5366.21	5653.72	6806.58	7864.92	5839	5777.4	10207.2	7062.22	7868.64	10755.9	601	29.7	26.7	29.7	29.7	29.7	1.31604	29.7	1.31604	7	162.1	59.3	76.7	22.5678
A237784216	A2377842	2014	1	1	2	A237	1	46	555	3	3	4	1	4870.23	5366.21	9740.45	10784.1	10865.6	11534.5	12245.8	12377.5	12404.9	12795.4	14450.8	601	48.1	49.2	49.2	49.2	49.2	2.39854	49.2	2.39854	8	177.6	64.7	75.5	20.5125
A237791014	A2377910	2014	1	1	2	A237	2	12	153	3	4	1		3235.23	5366.21	6470.46		8035.69	5987.35	6044.19			6309.67		601	24.4	21.9	24.4	24.4	24.4	1.39804	24.4	1.39804	1	151.2	39.9	59.4	17.453
A237791015	A2377910	2014	1	1	2	A237	2	55	661	4	4	4	7	2219.03	5366.21	4438.06	5792.96	6450.46	4500.28	4594.19	8699.34	5899.27	6553.75	9022.11	601								#VALUE!	10	153	43.8	66.9	18.7108
A237791016	A2377910	2014	1	1	2	A237	1	54	655	3	4	4	1	3912.51	5366.21	7825.02	11559.2	11261	12154	12551	13945.3	15016	13898.8	17471.9	601	36	33.1	36	36	36	2.38763	36	2.38763	9	164.7	40.9	60.7	15.0777
A237797814	A2377978	2014	1	1	2	A237	1	3	39	4	4	1		2021.66	5366.21	4043.31			4067.45	3866.88					601								#VALUE!		98.1	13.8	46.1	14.3397
A237797815	A2377978	2014	1	1	2	A237	2	31	382	4	4	4	7	2613.33	5366.21	5226.66		7467.41	5232.78	6319.35			8007.67		601	30.4	28.1	30.4	30.4	30.4	1.58248	30.4	1.58248	5	166.1	53	66.3	19.2104
A237797816	A2377978	2014	1	1	2	A237	1	36	432	4	4	4	3	3008.7	5366.21	6017.39		8117.81	7448.26	9597.91			9471.44		601	45.3	38.2	45.3	45.3	45.3	1.79289	45.3	1.79289	6	176.6	78.8	88.8	25.2665
A237799513	A2377995	2014	1	1	2	A237	2	3	38	4	4	1		2187.16	5366.21	4374.33			3956.1	3988.66					601								#VALUE!		92.9	12.3	43.2	14.2519
A237799514	A2377995	2014	1	1	2	A237	2	3	38	4	4	1		2187.16	5366.21	4374.33			3956.1	3988.66					601								#VALUE!		94.5	12.8	45.1	14.3333
A237799515	A2377995	2014	1	1	2	A237	2	36	439	4	4	4	1	2542.81	5366.21	5085.62		6848.45	4932.58	5583.05			6728.26		601	27.7	22.3	27.7	27.7	27.7	1.33469	27.7	1.33469	6	159.2	52.6	73.9	20.7539
A237799516	A2377995	2014	1	1	2	A237	1	36	443	4	4	4	1	3008.7	5366.21	6017.39		8117.81	7448.26	9597.91			9471.44		601	46.5	40.5	46.5	46.5	46.5	1.92369	46.5	1.92369	6	173.9	73.1	88.8	24.1723
A237801214	A2378012	2014	1	1	2	A237	1	2	26	4	4	1		2021.66	5366.21	4043.31			4067.45	5800.32					601								#VALUE!		92.5	14	45.3	16.3623
A237801215	A2378012	2014	1	1	2	A237	2	33	401	4	4	4	1	5226.66	5366.21	10453.3		14934.8	10465.6	9479.03			16015.3		601								#VALUE!	5	165	59.4	69	21.8182
A237811413	A2378114	2014	1	1	2	A237	2	4	49	3	3	1		2187.16	5366.21	4374.33			3956.1	5318.22					601								#VALUE!		102.1	15	46	14.3893
A237811414	A2378114	2014	1	1	2	A237	1	6	76	3	3	1		2643.11	5366.21	5286.23			4727.47	5833.66					601								#VALUE!		120	20.9	50.2	14.5139
A237811415	A2378114	2014	1	1	2	A237	2	35	425	3	3	4	1	5085.62	5366.21	10171.2		13696.9	9865.16	7444.07			13456.5		601	28.7	28.5	28.7	28.7	28.7	1.47541	28.7	1.47541	6	163.5	52	70.3	19.4522
A237813114	A2378131	2014	1	1	2	A237	2	2	28	4	4				5366.21				3956.1						601								#VALUE!
A237813115	A2378131	2014	1	1	2	A237	2	32	387	4	4				5366.21				5232.78						601								#VALUE!	5
A237813116	A2378131	2014	1	1	2	A237	1	33	396	4	4	4	1	8824.04	5366.21	17648.1		17722.7	7913.85	21086.4			20925.5		601	50	39.9	50	50	50	2.09881	50	2.09881	5	188	84.2	92.5	23.823
A237816515	A2378165	2014	1	1	2	A237	2	31	375	4	4	4	1	2613.33	5366.21	5226.66		7467.41	5232.78	6319.35			8007.67		601	26.5	21.1	26.5	26.5	26.5	1.35109	26.5	1.35109	5	156.6	48.1	65.3	19.6138
A237816516	A2378165	2014	1	1	2	A237	1	32	391	4	4	4	1	4412.02	5366.21	8824.04		8861.37	7913.85	10081.9			10462.8		601	36.7	34.3	36.7	36.7	36.7	1.62464	36.7	1.62464	5	170.8	65.9	81.1	22.5897
A238734913	A2387349	2014	1	1	2	A238	2	10	124	4	4	1		2911.71	4829.59	5823.42			5388.62	7253.03					601	11.7	13.2	13.2	13.2	13.2	0.920337	13.2	0.920337	1	150.3	32.4	57.2	14.3426
A238734914	A2387349	2014	1	1	2	A238	2	15	187	4	4	1	7	2906.31	4829.59	5812.62			5755.44	11501					601	28.1	25.5	28.1	28.1	28.1	1.3785	28.1	1.3785	2	155.2	49.1	66.2	20.3844
A238734915	A2387349	2014	1	1	2	A238	2	45	545	4	4				4829.59				5384.01						601								#VALUE!	8
A238734916	A2387349	2014	1	1	2	A238	1	46	559	4	4			8766.41	4829.59	17532.8			10381	14694.9					601	42.4	40.4	42.4	42.4	42.4	2.06711	42.4	2.06711	8	171.6	60.4	73.8	20.5117
A238738316	A2387383	2014	1	1	2	A238	2	47	567	3	4	3	3	5062.41	4829.59	10124.8		13466.6							601	28.3	28.4	28.4	28.4	28.4	1.38366	28.3	1.37879	8	161.9	53.8	68.1	20.5253
A238743413	A2387434	2014	1	1	2	A238	1	16	194	4	4	2	7	5330.41	4829.59	10660.8									601	37.6	32.4	37.6	37.6	37.6	1.74429	37.6	1.74429	2	176.3	67	76.8	21.5561
A238743415	A2387434	2014	1	1	2	A238	2	46	562	3	4	4	7	2531.21	4829.59	5062.41	6168.07	6733.29	16152	15670.3	8321.59	6549.46	19830.5	8972.97	601								#VALUE!	8	154.4	53.8	71.2	22.5677
A238757014	A2387570	2014	1	1	2	A238	2	8	103	4	4	1		1783.35	4829.59	3566.69			3594.03	6084.46					601								#VALUE!		134.6	36	60	19.8707
A238757016	A2387570	2014	1	1	2	A238	2	37	449	4	4	4	1	4577.06	4829.59	9154.12		12327.2	8878.65	7537.12			12110.9		601	33.5	31	33.5	33.5	33.5	1.31758	33.5	1.31758	6	155.4	61.4	74.2	25.4253
A238760413	A2387604	2014	1	1	2	A238	1	9	113	1	2	1		2378.8	4829.59	4757.6			4254.73	3937.72					601								#VALUE!		139.6	32.3	58.4	16.5742
A238760414	A2387604	2014	1	1	2	A238	2	12	148	1	2	1		2911.71	4829.59	5823.42		7232.12	5388.62	5439.77			5678.7		601	22	20.6	22	22	22	1.2209	22	1.2209	1	162.7	47.7	62.5	18.0195
A238760415	A2387604	2014	1	1	2	A238	2	38	464	1	2	4	2	2288.53	4829.59	4577.06		6163.6	4439.32	5024.75			6055.44		601	28.6	29.1	29.1	29.1	29.1	1.32972	28.6	1.30687	6	169.4	62.8	73	21.8843
A238767216	A2387672	2014	1	1	2	A238	2	80	978					1623.86	4829.59	3247.73		5240.29	3487.71	3209.91			5357.36		601	12.2	8.4	12.2	12.2	12.2	0.472824	12.2	0.472824	16	144.8	54.1	79.7	25.8024
A238774015	A2387740	2014	1	1	2	A238	2	32	395	4	4	4	1	2352	4829.59	4703.99		13441.3	4709.5	5687.42			14413.8		601		25.5	25.5					#VALUE!	5	150.3	48.1	61.1	21.2925
A238774016	A2387740	2014	1	1	2	A238	1	34	417	4	4	4	2	3970.82	4829.59	7941.63			7122.46	9073.75					601	33.2	31.4	33.2	33.2	33.2	1.47326	33.2	1.47326	5	162.9	59.8	77.5	22.5351
A238775714	A2387757	2014	1	1	2	A238	1	1	20	4	4				4829.59				3660.71						601								#VALUE!
A238775715	A2387757	2014	1	1	2	A238	2	30	367	4	4	4	1	4703.99	4829.59	9407.98			9419	17062.2					601								#VALUE!	5	166.4	69.1	93.7	24.9558
A238780814	A2387808	2014	1	1	2	A238	2	38	456	4	4	4	7	2288.53	4829.59	4577.06			4439.32	5024.75					601		21	21					#VALUE!	6	153.9	54.1	67.5	22.8413
A238780815	A2387808	2014	1	1	2	A238	2	33	403	4	4	4	1	2352	4829.59	4703.99			4709.5	5687.42					601								#VALUE!	5	166.1	56.6	65	20.5153
A238780816	A2387808	2014	1	1	2	A238	1	33	404	4	4	4	1	3970.82	4829.59	7941.63		23925.7	7122.46	9073.75			28249.4		601	52.1	50.4	52.1	52.1	52.1	1.81847	52.1	1.81847	5	170	82.8	89.1	28.6505
A238784213	A2387842	2014	1	1	2	A238	1	10	122	4	4	1		3483	4829.59	6965.99		7962.34	6123.82	5372.61			6212.44		601	13.9	12.3	13.9	13.9	13.9	0.638205	13.9	0.638205	1	146.9	47	72.3	21.7798
A238784214	A2387842	2014	1	1	2	A238	2	17	206	4	4	2	7	2906.31	4829.59	5812.62		9056.64	5755.44	8625.73			8703.44		601	29.9	27.7	29.9	29.9	29.9	1.28231	29.9	1.28231	2	162.8	61.8	74.3	23.3174
A238784215	A2387842	2014	1	1	2	A238	2	47	566	4	4	4	1	2531.21	4829.59	5062.41	6168.07	6733.29	5384.01	5223.44	8321.59	6549.46	6610.18	8972.97	601	30.5	29.8	30.5	30.5	30.5	1.30785	30.5	1.30785	8	160.4	60	72.7	23.3208
A238784216	A2387842	2014	1	1	2	A238	1	48	578	3	4	4	2	4383.2	4829.59	8766.41	9705.73	9779.01	10381	11021.2	11139.7	11164.4	11515.9	13005.7	601	46.5	45.9	46.5	46.5	46.5	1.97352	46.5	1.97352	8	173.1	70.6	86	23.5619
A238785913	A2387859	2014	1	1	2	A238	2	13	163	4	4	1		2911.71	4829.59	5823.42		7232.12	7184.83	7253.03			7571.61		601	25.2	23.8	25.2	25.2	25.2	1.45269	23.8	1.37199	1	158.9	43.8	58	17.3471
A238785915	A2387859	2014	1	1	2	A238	2	49	588	4	4			3796.81	4829.59	7593.62	12336.1	10099.9	7178.68	6964.59	16643.2	13098.9	8813.57	17945.9	601	22.3	22	22.3	22.3	22.3	1.15379	22.3	1.15379	8	162.6	51.1	72.2	19.3277
A238785916	A2387859	2014	1	1	2	A238	1	54	657	4	4	4	2	5281.89	4829.59	10563.8		15202.3	14584.8	15061.2			16678.6		601	45.7	48.2	48.2	48.2	48.2	1.70066	48.2	1.70066	9	174.7	86.5	91.4	28.342
A238787613	A2387876	2014	1	1	2	A238	2	7	94	4	4	1		1783.35	4829.59	3566.69			3594.03	4056.31					601								#VALUE!		130.4	30.6	55.6	17.9956
A238787614	A2387876	2014	1	1	2	A238	1	10	128	4	4	1		3483	4829.59	6965.99			6123.82	5372.61					601	18.6	16.1	18.6	18.6	18.6	1.08475	18.6	1.08475	1	145.7	36.4	65.8	17.1468
A238787615	A2387876	2014	1	1	2	A238	2	45	551	3	4	4	7	2531.21	4829.59	5062.41		13466.6	5384.01	5223.44			19830.5		601	27.8	24.5	27.8	27.8	27.8	1.33065	27.8	1.33065	8	156.7	51.3	65.9	20.892
A238787616	A2387876	2014	1	1	2	A238	1	49	588	3	4	4	1	4383.2	4829.59	8766.41	19411.5		10381	11021.2		22328.9			601	32.9	30.2	32.9	32.9	32.9	1.23197	32.9	1.23197	8	166.8	74.3	96.4	26.7053
A238811415	A2388114	2014	1	1	2	A238	2	17	210	3	3	2	7	5812.62	4829.59	11625.2		18113.3	8633.16	12938.6			13055.2		601	23.9	23.2	23.9	23.9	23.9	1.34856	23.9	1.34856	2	159.7	45.2	62.4	17.7226
A238811416	A2388114	2014	1	1	2	A238	2	44	539	3	3	4	1	2544.17	4829.59	5088.35		7078.43	7882.65	7799.49			10622.7		601	27.5	26.3	27.5	27.5	27.5	1.35987	27.5	1.35987	7	162.5	53.4	63	20.2225
A238813116	A2388131	2014	1	1	2	A238	2	80	1004	3	1	1	7	1623.86	4829.59	3247.73			3487.71	3209.91					601	13.9	12.8	13.9	13.9	13.9	0.634375	13.9	0.634375	16	154.2	52.1	79.1	21.9113
A238814813	A2388148	2014	1	1	2	A238	2	1	17	4	4	1		1968.45	4829.59	3936.89			3560.49	4786.4					601								#VALUE!		80.7	10.7	42	16.43
A238814814	A2388148	2014	1	1	2	A238	2	6	77	4	4	1		1783.35	4829.59	3566.69			3594.03	5408.41					601								#VALUE!		123.1	26	53.1	17.1576
A238814815	A2388148	2014	1	1	2	A238	2	33	407	4	4				4829.59				4709.5						601								#VALUE!	5
A238814816	A2388148	2014	1	1	2	A238	1	41	500	4	4	4	2	6914.33	4829.59	13828.7	9132.58	19073.2	8840.4	13086.2	12282	11294.2	22603.3	15076.7	601	45.3	38.3	45.3	45.3	45.3	1.86913	45.3	1.86913	7	176.5	75.5	85.4	24.2358
A238816515	A2388165	2014	1	1	2	A238	2	80	976	4	3	4	7	1623.86	4829.59	3247.73			3487.71	3209.91					601	18.9	15.9	18.9	18.9	18.9	0.718269	18.9	0.718269	16	153.5	62	89.1	26.3133
A238816516	A2388165	2014	1	1	2	A238	1	80	1010	4	3	3	7	1450.74	4829.59	2901.48			2927.32	3516.7					601	29.3	26.2	29.3	29.3	29.3	1.31954	29.3	1.31954	16	160.5	57.2	83.5	22.2048
A238821615	A2388216	2014	1	1	2	A238	2	58	699	3	4	4	7	2995.69	4829.59	5991.37	10427.3	8708.11	6075.37	6202.16	15658.8	10618.7	8847.56	16239.8	601	27.5	24.3	27.5	27.5	27.5	1.38604	24.3	1.22476	10	167.1	55.4	66.3	19.8407
A238821616	A2388216	2014	1	1	2	A238	1	60	727	4	4	4	1	3446.66	4829.59	6893.32		7985.57	9013	5275.05			8397.06		601	47.9	43.9	47.9	47.9	47.9	1.89176	47.9	1.89176	11	176.3	78.7	90	25.3204
A239729815	A2397298	2014	1	1	1	A239	2	58	696	1	1	1	3	4564.12	7358.18	9128.23		13267.4	9256.21	9449.37			13479.8		612								#VALUE!	10	150.7	61.9	86.9	27.2561
A239729816	A2397298	2014	1	1	1	A239	1	60	722	1	1	2	3	5251.2	7358.18	10502.4	14928.2	12166.5	13731.9	8036.87	22138.8	15877.9	12793.4	23780.1	612	40.6	38.8	40.6	40.6	40.6	1.65747	40.6	1.65747	11	168.2	69.3	89.3	24.4952
A239738315	A2397383	2014	1	1	1	A239	2	62	744	3	3	2	7	2824.75	7358.18	5649.5	7619.41	7983.91	5802.38	4890.5	11484.4	7871.8	8162.27	11940	612								#VALUE!	11	154.1	62.5	83.2	26.3193
A239738316	A2397383	2014	1	1	1	A239	1	64	773	3	3	2	5	3500.8	7358.18	7001.6	7464.11	8111.01	9154.58	5357.91	11069.4	7938.95	8528.97	11890.1	612	41.4	41	41.4	41.4	41.4	1.72949	41.4	1.72949	11	167.3	67	82.1	23.9377
A239740016	A2397400	2014	1	1	1	A239	2	58	705	1	1	3	7	3042.74	7358.18	6085.49		8844.9	6170.81	6299.58			8986.54		612	12.1	12.1	12.1	12.1	12.1	0.547045	12.1	0.547045	10	151.1	50.5	81	22.1188
A239748515	A2397485	2014	1	1	1	A239	2	47	566	4	4	3	2	9126.57	7358.18	18253.1	18794.9	29436.8			25356.9				612	29.7	26.3	29.7	29.7	29.7	1.17956	29.7	1.17956	8	160.3	64.7	82.4	25.1789
A239753610	A2397536	2014	1	1	1	A239	2	80	1109	4	2	1	7	4948.11	7358.18	9896.23			10627.5	6846.7					612	18.2	16.4	18.2	18.2	18.2	0.704573	18.2	0.704573	16	136.6	48.2	90.2	25.8313
A239753611	A2397536	2014	1	1	1	A239	1	2	24	1	2	1		2772.11	7358.18	5544.22			5577.32	7423.2					612								#VALUE!		89	15	51.4	18.937
A239753612	A2397536	2014	1	1	1	A239	1	4	52	1	2	1		2772.11	7358.18	5544.22			5577.32	7423.2					612								#VALUE!		110.4	24.9	60.3	20.4297
A239753613	A2397536	2014	1	1	1	A239	2	7	87	1	2	1		2717.04	7358.18	5434.08			5475.73	8652.05					612								#VALUE!		133.2	30.2	57.7	17.0215
A239753614	A2397536	2014	1	1	1	A239	2	28	344	1	2	2	3	8273.86	7358.18	16547.7		30143.7	19123.4	17108.9			34692.4		612	31.4	23.3	31.4	31.4	31.4	1.23954	31.4	1.23954	4	160.8	65.5	83.1	25.332
A239772314	A2397723	2014	1	1	1	A239	1	8	106	1	1	1		3624.25	7358.18	7248.51			6482.34	5999.36					612								#VALUE!		137.1	25.1	52.3	13.3536
A239772316	A2397723	2014	1	1	1	A239	2	34	417	1	1	3	7	3583.41	7358.18	7166.82		10239.4	7175.21	8665.13			10980.2		612	26.4	28.1	28.1	28.1	28.1	1.2478	26.4	1.17231	5	163.5	60.2	77.7	22.5196
A239777416	A2397774	2014	1	1	1	A239	1	78	936	2	1	3	7	2210.29	7358.18	4420.58	7464.11	8111.01	4459.95	5357.91	11069.4	7938.95	8528.97	11890.1	612	38.8	36.1	38.8	38.8	38.8	1.99651	38.8	1.99651	15	160.4	50	75.8	19.434
A239789312	A2397893	2014	1	1	1	A239	1	19	231	4	4				7358.18				10169.5						612								#VALUE!	2
A239789313	A2397893	2014	1	1	1	A239	2	28	343	4	4				7358.18				11952.1						612								#VALUE!	4
A239789315	A2397893	2014	1	1	1	A239	2	56	674	4	4	2	7	7606.86	7358.18	15213.7	7943.34	22112.3	7713.51	15749	11928.6	8089.12	22466.4	12371.2	612	25.2	22	25.2	25.2	25.2	1.00629	25.2	1.00629	10	156.2	61.1	80.2	25.0426
A239789316	A2397893	2014	1	1	1	A239	1	61	742	4	4	1	3	8752	7358.18	17504	7464.11	20277.5	11443.2	13394.8	11069.4	7938.95	21322.4	11890.1	612	40.6	36.4	40.6	40.6	40.6	1.6486	40.6	1.6486	11	166.9	68.6	92.8	24.627
A239791013	A2397910	2014	1	1	1	A239	2	17	212	3	3	2	7	4427.95	7358.18	8855.89		13798.4							612	24.4	20.4	24.4	24.4	24.4	0.930686	24.4	0.930686	2	160.1	67.2	76.4	26.2172
A239791014	A2397910	2014	1	1	1	A239	1	19	236	3	3	3	6	4060.6	7358.18	8121.21		13564.9							612	33.9	32.2	33.9	33.9	33.9	1.2104	33.9	1.2104	2	173.8	84.6	92.2	28.0073
A239791015	A2397910	2014	1	1	1	A239	2	26	320	2	3	4	1	4136.93	7358.18	8273.86		11923.6	19123.4	21204.7			26539.6		612	25.6	21.3	25.6	25.6	25.6	0.909414	25.6	0.909414	4	162.9	74.7	81.3	28.15
A239791016	A2397910	2014	1	1	1	A239	2	51	612	2	3	4	7	4063.05	7358.18	8126.11	8270.69	9846.84	16996.1	14005.1	12270.6	8490.26	20411.9	12397.1	612								#VALUE!	9	154.7	62	81.5	25.9066
A239799513	A2397995	2014	1	1	1	A239	1	25	305	3	3	3	7	9622.78	7358.18	19245.6		30683.2	21983.3	23664.8			35077.7		612								#VALUE!	4	180	87.8	85.6	27.0988
A239799515	A2397995	2014	1	1	1	A239	2	55	669	3	3				7358.18				8227.74						612								#VALUE!	10
A239799516	A2397995	2014	1	1	1	A239	1	61	740	4	3	4	7	7001.6	7358.18	14003.2	14928.2	16222	12206.1	10715.8	22138.8	15877.9	17057.9	23780.1	612								#VALUE!	11	165.5	81.6	97.3	29.7916
A239801215	A2398012	2014	1	1	1	A239	1	14	178	4	4	1		5306.56	7358.18	10613.1		12131.1	9330.01	8185.5			9465.04		612	58.2	48.6	58.2	58.2	58.2	1.73569	58.2	1.73569	1	165.1	91.4	90.8	33.5314
A239801216	A2398012	2014	1	1	1	A239	2	40	484	4	4	4	1	3876.21	7358.18	7752.41	9333.23	10784.4	8006.48	7922	13996.2	9683.77	10789.5	14748.5	612	34.3	34.9	34.9	34.9	34.9	1.59611	34.3	1.56867	7	155.1	52.6	67.7	21.8656
A239804614	A2398046	2014	1	1	1	A239	1	21	253	3	3	3	7	10972.9	7358.18	21945.7		27962.8							612	37.4	37.9	37.9	37.9	37.9	2.19164	37.4	2.16273	3	171.9	51.1	64.9	17.293
A239804615	A2398046	2014	1	1	1	A239	2	46	560	3	3	3	5	5784.68	7358.18	11569.4	18794.9	15387.9			25356.9				612	29.8	23.6	29.8	29.8	29.8	1.34119	29.8	1.34119	8	151.8	51.2	76.3	22.2191
A239816512	A2398165	2014	1	1	1	A239	1	15	189	3	3	2	6	4060.6	7358.18	8121.21		13564.9	8135.59	11794.6			14158.6		612	42.9	44.3	44.3	44.3	44.3	2.42508	42.9	2.34844	2	175.4	56.2	69.3	18.2674
A239816513	A2398165	2014	1	1	1	A239	2	19	233	3	3	3	7	4427.95	7358.18	8855.89		18397.8	8768.77	13141.8			16575.3		612	23.2	19.9	23.2	23.2	23.2	1.25333	23.2	1.25333	2	154.7	44.3	65	18.5107
A239816514	A2398165	2014	1	1	1	A239	2	22	272	3	3	3	7	4983.74	7358.18	9967.47		12772.8	10962.6	11468.4			14190.6		612	22.5	21.5	22.5	22.5	22.5	1.11588	22.5	1.11588	3	158.1	50.4	72.7	20.1635
A239816515	A2398165	2014	1	1	1	A239	2	43	523	2	3	3	6	3876.21	7358.18	7752.41	9333.23		8006.48	7922		9683.77			612	20	19	20	20	20	0.811333	20	0.811333	7	155.1	59.3	81.3	24.6508
A239816516	A2398165	2014	1	1	1	A239	1	51	613	2	3			5364.86	7358.18	10729.7	15850.1	20588.2	16665.7	17210	36999.9	20590	23822.7	41638.9	612	41.7	39	41.7	41.7	41.7	1.87227	41.7	1.87227	9	165.9	61.3	75.7	22.2724
A239821613	A2398216	2014	1	1	1	A239	1	18	219	3	3	2	7	4060.6	7358.18	8121.21		13564.9	10847.4	15726.1			15102.5		612	36.4	37.8	37.8	37.8	37.8	1.99151	36.4	1.91775	2	165.2	51.8	64.1	18.9806
A239821614	A2398216	2014	1	1	1	A239	1	21	260	3	3	3	6	10972.9	7358.18	21945.7		27962.8	27525.9	25601.6			26081.5		612	48.2	48.7	48.7	48.7	48.7	2.1365	48.2	2.11456	3	173.1	68.3	78.7	22.7943
A239821615	A2398216	2014	1	1	1	A239	2	48	579	2	3	3	7	3856.45	7358.18	7712.9		15387.9	10937.2	10611			13428		612								#VALUE!	8	159	47.2	65.7	18.6701
A239821616	A2398216	2014	1	1	1	A239	1	57	691	3	3			5092.96	7358.18	10185.9									612	51.3	48.3	51.3	51.3	51.3	1.8493	51.3	1.8493	10	171.3	81.4	92.6	27.7402
A240719615	A2407196	2014	1	1	1	A240	2	71	862	4	3	3	7	1883.85	7499.69	3767.7	7765.93	8137.44	4168.64	4984.55	11705.2	8023.18	8319.23	12169.7	612	20	20.3	20.3	20.3	20.3	0.948744	20	0.934724	14	152.1	49.5	68.2	21.3967
A240719616	A2407196	2014	1	1	1	A240	1	72	865	4	3	4	7	2346.61	7499.69	4693.23	7607.65	8266.99	4508.2	5460.95	11282.3	8091.63	8692.99	12118.7	612	39.5	40.7	40.7	40.7	40.7	1.76177	39.5	1.70982	14	165.4	63.2	85.5	23.1018
A240726414	A2407264	2014	1	1	1	A240	2	71	860	2	1			5651.56	7499.69	11303.1	22567.8	24412.3	12505.9	14953.6	35115.7	24069.5	24957.7	36509	612	23.2	24.1	24.1	24.1	24.1	1.27036	23.2	1.22292	14	153.5	44.7	69.3	18.971
A240729816	A2407298	2014	1	1	1	A240	2	30	367	3	4	3	3	3652.32	7499.69	7304.65			7313.2	8831.77					612	27.1	26	27.1	27.1	27.1	1.38698	27.1	1.38698	5	170.5	56.8	74.3	19.5389
A240777416	A2407774	2014	1	1	1	A240	1	33	397	4	4	3	2	9022.25	7499.69	18044.5		24768.9	19237.7	21086.4			29245		612	51.5	49.3	51.5	51.5	51.5	2.01655	51.5	2.01655	5	169.3	73.2	82.6	25.5386
A240779115	A2407791	2014	1	1	1	A240	2	29	357	4	4	4	2	4216.49	7499.69	8432.97		12152.9	9745.56	12455.7			13525		612	26.2	22	26.2	26.2	26.2	1.32139	26.2	1.32139	4	162.1	52.1	64.5	19.8277
A240779116	A2407791	2014	1	1	1	A240	2	29	359	4	4	4	1	4216.49	7499.69	8432.97		12152.9	9745.56	12455.7			13525		612		26.1	26.1					#VALUE!	4	155.3	54.1	61.1	22.4313
A240785915	A2407859	2014	1	1	1	A240	2	60	730	2	2	3	7	2879.07	7499.69	5758.14	7765.93	8137.44	5913.96	4984.55	11705.2	8023.18	8319.23	12169.7	612	31.1	30.3	31.1	31.1	31.1	1.35142	31.1	1.35142	11	161.2	59.8	80.5	23.0129
A240785916	A2407859	2014	1	1	1	A240	1	65	785	2	2	4	1	2418.79	7499.69	4837.57	7607.65	8266.99	4921.62	5460.95	11282.3	8091.63	8692.99	12118.7	612	41.1	41.5	41.5	41.5	41.5	1.6394	41.1	1.6236	12	172.7	75.5	90.4	25.3141
A240791014	A2407910	2014	1	1	1	A240	2	5	71	1	1	1		2769.29	7499.69	5538.58									612								#VALUE!		116.1	19.9	45.5	14.7635
A240791015	A2407910	2014	1	1	1	A240	2	29	357	1	1	2	3	8432.97	7499.69	16865.9									612	20.7	18.2	20.7	20.7	20.7	1.13637	20.7	1.13637	4	159.6	46.4	60.6	18.216
A240792716	A2407927	2014	1	1	1	A240	2	33	400	4	4	3	2	9061.42	7499.69	18122.8		29463.7							612		23	23					#VALUE!	5	165.5	61.4	77.3	22.4167
A240794415	A2407944	2014	1	1	1	A240	2	34	419	1	2	4	7	7304.65	7499.69	14609.3		20872.5	7313.2	17663.5			22382.6		612		15.4	15.4					#VALUE!	5	158.5	46.3	64.9	18.4299
A240794416	A2407944	2014	1	1	1	A240	2	34	419	1	2				7499.69				7313.2						612								#VALUE!	5
A240801215	A2408012	2014	1	1	1	A240	2	52	634	1	1	2	7	4141.19	7499.69	8282.38	8429.74	10036.2	8661.47	7137.24	12506.6	8653.53	10402.2	12635.5	612	34.8	36	36	36	36	1.27102	34.8	1.22866	9	162.4	74.7	89.7	28.3236
A240801216	A2408012	2014	1	1	1	A240	2	28	345	1	1	4	1	4216.49	7499.69	8432.97		12152.9	9745.56	12455.7			13525		612	25.8	23	25.8	25.8	25.8	1.5015	25.8	1.5015	4	169.9	49.6	63.8	17.1828
A240802916	A2408029	2014	1	1	1	A240	1	30	364	3	3	3	2	6166.13	7499.69	12332.3		12384.4	11060.2	14090.3			14622.5		612	43.5	43.4	43.5	43.5	43.5	1.96157	43.5	1.96157	5	178.3	70.5	76.8	22.1762
A240813116	A2408131	2014	1	1	1	A240	2	30	365	2	3	4	2	3652.32	7499.69	7304.65		10436.3	7313.2	8831.77			11191.3		612	25.9	23.3	25.9	25.9	25.9	1.39123	25.9	1.39123	5	166	51.3	67.1	18.6166
A240814816	A2408148	2014	1	1	1	A240	2	31	372	2	3	4	1	3652.32	7499.69	7304.65		10436.3	7313.2	8831.77			11191.3		612	23.9	21.7	23.9	23.9	23.9	1.27513	23.9	1.27513	5	157	46.2	63	18.7432
A241723013	A2417230	2014	1	1	1	A241	1	27	330	1	2	4	5	4083.25	3734.63	8166.51		8666.62							612								#VALUE!	4	173.1	86.9	95.3	29.0018
A241723014	A2417230	2014	1	1	1	A241	2	29	351	1	2	4	1	2099.69	3734.63	4199.38		6051.82	6470.69	8270.09			8980.08		612	27.4	24.9	27.4	27.4	27.4	1.33181	27.4	1.33181	4	160.2	52.8	64.5	20.5735
A241723015	A2417230	2014	1	1	1	A241	1	57	695	2	2	3	5	2584.93	3734.63	5169.85	5128.74	4936.34	9938.65	6383.17	6271.9	6148.05	7625.95	7404.4	612								#VALUE!	10	165	76.5	96	28.0992
A241723016	A2417230	2014	1	1	1	A241	2	53	647	1	2	3	5	2062.2	3734.63	4124.39	4197.77	4997.75	5750.9	4738.86	6227.95	4309.22	6906.67	6292.15	612								#VALUE!	9	148.6	47	72.4	21.2843
A241729813	A2417298	2014	1	1	1	A241	1	25	311	4	4	4	5	4083.25	3734.63	8166.51		8666.62	10868.7	11484.1			9632.95		612	33.6	31.4	33.6	33.6	33.6	1.51285	33.6	1.51285	4	171.6	65.4	79.6	22.2097
A241729814	A2417298	2014	1	1	1	A241	2	28	338	4	4	4	2	2099.69	3734.63	4199.38		6051.82	4853.02	6202.57			6735.06		612	14.8	13.9	14.8	14.8	14.8	0.652764	14.8	0.652764	4	157.3	56.1	69.9	22.6728
A241729815	A2417298	2014	1	1	1	A241	2	53	646	4	4	2	6	2062.2	3734.63	4124.39		4997.75	4313.17	3554.15			5180		612	21.6	20.7	21.6	21.6	21.6	0.929464	21.6	0.929464	9	156.2	56.7	75.7	23.2392
A241729816	A2417298	2014	1	1	1	A241	1	54	651	4	4	2	5	2722.93	3734.63	5445.85	16089.4	7837.13	8458.64	8734.91	19410.6	20900.9	9672.95	24319.3	612	47.5	47	47.5	47.5	47.5	1.66988	47.5	1.66988	9	170.2	82.4	98.7	28.4451
A241734915	A2417349	2014	1	1	1	A241	2	73	885	2	1	1	7	938.105	3734.63	1876.21			2075.87	2482.17					612	16.6	18.5	18.5	18.5	18.5	0.745457	16.6	0.668897	14	147.1	53.7	81	24.817
A241740016	A2417400	2014	1	1	1	A241	2	67	804	2	1	1	3	2654.46	3734.63	5308.93		8104.44							612	24.8	23.2	24.8	24.8	24.8	1.49159	24.8	1.49159	12	155.3	40.1	59.5	16.6265
A241743415	A2417434	2014	1	1	1	A241	2	30	368	4	4	4	1	1818.75	3734.63	3637.51		5196.97	3641.77	4397.97			5572.96		612	21.4	23.2	23.2	23.2	23.2	1.24757	21.4	1.15077	5	158.3	46.6	64	18.5962
A241743416	A2417434	2014	1	1	1	A241	1	30	366	4	4	4	1	3070.56	3734.63	6141.12		6167.1	5507.67	7016.57			7281.59		612	60.6	51.1	60.6	60.6	60.6	2.17552	60.6	2.17552	5	175.3	85.6	94	27.8554
A241751913	A2417519	2014	1	1	1	A241	1	1	21	3	3	1		1406.98	3734.63	2813.96			2830.76	2691.17					612								#VALUE!		85.1	12.4	49.1	17.1223
A241751914	A2417519	2014	1	1	1	A241	2	3	47	3	3	1		1522.16	3734.63	3044.33			2753.26	2775.92					612								#VALUE!		104.5	17.8	48.3	16.3
A241751915	A2417519	2014	1	1	1	A241	2	30	370	3	3	4	7	1818.75	3734.63	3637.51		5196.97	3641.77	4397.97			5572.96		612								#VALUE!	5	170	52	67.7	17.9931
A241751916	A2417519	2014	1	1	1	A241	1	34	419	2	3	4	1	3070.56	3734.63	6141.12		6167.1	5507.67	7016.57			7281.59		612	42.4	40.6	42.4	42.4	42.4	1.71452	42.4	1.71452	5	173.1	74.1	87.2	24.73
A241755316	A2417553	2014	1	1	1	A241	1	53	642	1	2	4	6	5445.85	3734.63	10891.7	16089.4	15674.3	16917.3	17469.8	19410.6	20900.9	19345.9	24319.3	612	37.8	28	37.8	37.8	37.8	1.53136	37.8	1.53136	9	169	70.5	88.4	24.684
A241758714	A2417587	2014	1	1	1	A241	1	46	557	2	3	4	2	3389.45	3734.63	6778.9	7505.26	7561.93			8614.15				612	57.9	53.8	57.9	57.9	57.9	2.2363	57.9	2.2363	8	176	80.2	84.1	25.891
A241758715	A2417587	2014	1	1	1	A241	2	19	232	2	3	3	7	2247.4	3734.63	4494.79		7003.33							612	24.1	22.4	24.1	24.1	24.1	1.11645	24.1	1.11645	2	164.2	58.2	66.2	21.5862
A241758716	A2417587	2014	1	1	1	A241	2	46	559	2	3	4	3	1957.34	3734.63	3914.67	4769.66	5206.73	12490.1	12117.6	6434.93	10129.2	15334.6	13877.3	612	28.3	23.5	28.3	28.3	28.3	1.30351	28.3	1.30351	8	162.6	57.4	72.5	21.7105
A241763815	A2417638	2014	1	1	1	A241	2	76	912	1	1			1255.7	3734.63	2511.41									612	15	13	15	15	15	0.497528	15	0.497528	15	159.5	76.7	99	30.1491
A241763816	A2417638	2014	1	1	1	A241	1	73	881	1	1	1	7	1168.55	3734.63	2337.1	7576.79	8233.46	4489.92	5438.8	11236.5	8058.81	8657.73	12069.6	612	30.8	34.7	34.7	34.7	34.7	1.67365	34.7	1.67365	14	164.2	55.9	85.7	20.7332
A241767216	A2417672	2014	1	1	1	A241	1	69	831	1	1	1	6	1204.49	3734.63	2408.98		4116.73	2450.83	2719.4			4328.86		612	39.4	39.2	39.4	39.4	39.4	1.67674	39.4	1.67674	12	164	63.2	85.6	23.4979
A241774016	A2417740	2014	1	1	1	A241	2	39	468	1	1	4	1	1769.68	3734.63	3539.35		4766.2	3432.85	3885.54			4682.56		612	35.7		35.7				35.7	1.45251	6	168.4	69.7	80.5	24.5781
A241780815	A2417808	2014	1	1	1	A241	2	80	1035	2	1	1	7	1255.7	3734.63	2511.41			2696.98	2482.17					612	14.2	17	17	17	17	0.798176	17	0.798176	16	146	45.4	80.3	21.2986
A241780816	A2417808	2014	1	1	1	A241	1	80	1046	1	1			1121.83	3734.63	2243.66			2263.64	2719.4					612	10.1	10.4	10.4	10.4	10.4	0.457604	10.4	0.457604	16	164.5	61.5	83.2	22.7271
A241785916	A2417859	2014	1	1	1	A241	2	60	730	2	2	2	2	1433.7	3734.63	2867.39		4052.22	2944.99	2482.17			4142.75		612	28.1	27	28.1	28.1	28.1	1.15135	28.1	1.15135	11	156.4	59.7	75.1	24.4062
A241789315	A2417893	2014	1	1	1	A241	2	35	424	3	4	4	2	1769.68	3734.63	3539.35		4766.2	3432.85	3885.54			4682.56		612								#VALUE!	6	156.4	60.3	73.5	24.6515
A241789316	A2417893	2014	1	1	1	A241	1	34	418	3	4	4	1	3070.56	3734.63	6141.12		6167.1	5507.67	7016.57			7281.59		612	51.2	46.5	51.2	51.2	51.2	1.82725	51.2	1.82725	5	181.2	92	95.7	28.0202
A241799514	A2417995	2014	1	1	1	A241	1	45	549	1	2	3	7	3389.45	3734.63	6778.9	22515.8	11342.9	8027.47	8522.5	25842.5	25899.8	13357.5	30171.2	612	46.2		46.2					#VALUE!	8	171	68.1	76.4	23.2892
A241799515	A2417995	2014	1	1	1	A241	2	78	938	3	2	2	7	1255.7	3734.63	2511.41		6078.33	2696.98	2482.17			6214.12		612	19.7		19.7				19.7	0.983615	15	143.6	41.3	64	20.0282
A241799516	A2417995	2014	1	1	1	A241	1	80	975	3	2	1	7	1121.83	3734.63	2243.66			2263.64	2719.4					612	32.7	32.8	32.8	32.8	32.8	1.40305	32.8	1.40305	16	163.9	62.8	79.3	23.3777
A241802916	A2418029	2014	1	1	1	A241	2	69	837	2	1	1	3	1327.23	3734.63	2654.46	3867.22	4052.22	2989.49	2482.17	5828.88	3995.32	4142.75	6060.15	612	18.5	20	20	20	20	0.749212	18.5	0.693021	12	141.7	53.6	74.5	26.6947
A241806314	A2418063	2014	1	1	1	A241	2	32	395	1	2	3	3	1818.75	3734.63	3637.51		5196.97	3641.77	4397.97			5572.96		612	31	28.1	31	31	31	1.78488	31	1.78488	5	161.5	45.3	60.1	17.3681
A241806315	A2418063	2014	1	1	1	A241	2	58	707	2	2	1	7	1544.34	3734.63	3088.68	4031.63	4489.22	3131.98	3197.34	6054.33	4105.62	4561.11	6278.97	612	34.4	35.6	35.6	35.6	35.6	1.3891	34.4	1.34228	10	151.6	58.9	78.1	25.6281
A241806316	A2418063	2014	1	1	1	A241	1	61	738	2	2	1	1	1776.83	3734.63	3553.65	3788.4	4116.73	4646.39	2719.4	5618.26	4029.4	4328.86	6034.78	612	40.7	40.3	40.7	40.7	40.7	1.64376	40.7	1.64376	11	168.5	70.3	84	24.7603
A241811415	A2418114	2014	1	1	1	A241	2	70	843	2	1	1	6	1876.21	3734.63	3752.42	7734.43	8104.44	2075.87	4964.33	11657.8	7990.63	8285.49	12120.3	612	24.6	25.2	25.2	25.2	25.2	1.13061	24.6	1.10369	14	156.8	54.8	75	22.2889
A241811416	A2418114	2014	1	1	1	A241	1	72	867	1	1				3734.63				2244.96						612								#VALUE!	14
A241819915	A2418199	2014	1	1	1	A241	2	70	843	2	1	1	7	938.105	3734.63	1876.21			2075.87	2482.17					612	19.9	16.5	19.9	19.9	19.9	0.968644	19.9	0.968644	14	148	45	72	20.5442
A241819916	A2418199	2014	1	1	1	A241	1	70	844	2	1	1	3	1168.55	3734.63	2337.1	7576.79	8233.46	2244.96	2719.4	11236.5	8058.81	8657.73	12069.6	612	34.9	35.7	35.7	35.7	35.7	1.58435	35.7	1.58435	14	156.8	55.4	74	22.5329
A241821615	A2418216	2014	1	1	1	A241	2	30	370	3	3	4	1	1818.75	3734.63	3637.51		5196.97	3641.77	4397.97			5572.96		612	30.4	29	30.4	30.4	30.4	1.54036	30.4	1.54036	5	164.8	53.6	63	19.7356
A241821616	A2418216	2014	1	1	1	A241	1	34	412	3	3	4	1	3070.56	3734.63	6141.12		6167.1	5507.67	7016.57			7281.59		612	47.2	40.7	47.2	47.2	47.2	1.83654	47.2	1.83654	5	179.6	82.9	89.3	25.7005
A242697515	A2426975	2014	1	1	1	A242	2	66	797	3	2	2	6	5821.19	10626.3	11642.4		29343.1							612								#VALUE!	12	152.8	60.6	84.7	25.9553
A242697516	A2426975	2014	1	1	1	A242	1	68	826	3	2			5282.84	10626.3	10565.7									612		45.4	45.4					#VALUE!	12	161.9	68.4	80.4	26.0953
A242716215	A2427162	2014	1	1	1	A242	2	68	817	2	2				10626.3				8741.21						612								#VALUE!	12
A242716216	A2427162	2014	1	1	1	A242	1	66	797	2	2			7043.79	10626.3	14087.6	22154.4	24074.4	7166.17	15902.9	32855.3	23563.8	25315	35291.1	612	32.1	29.5	32.1	32.1	32.1	1.18344	32.1	1.18344	12	171.2	79.5	94.2	27.1244
A242726414	A2427264	2014	1	1	1	A242	1	17	204	1	1	2	7	6026.18	10626.3	12052.4		20131.1	19424.8	21095.7			33619.4		612	50.3	46	50.3	50.3	50.3	1.61841	50.3	1.61841	2	175.2	95.4	100.6	31.0799
A242736615	A2427366	2014	1	1	1	A242	2	71	856	3	1	1	7	2743	10626.3	5486		11848.6	6069.79	7257.79			12113.3		612								#VALUE!	14	161.3	72.4	89.1	27.8272
A242736616	A2427366	2014	1	1	1	A242	1	69	833	1	1	1	6	3521.89	10626.3	7043.79		12037.2	7166.17	7951.46			12657.5		612								#VALUE!	12	166.9	58.4	75.1	20.9653
A242755316	A2427553	2014	1	1	1	A242	1	54	658	3	4	1	6	10597.9	10626.3	21195.8	23378.2	30365			36999.9				612	49.7	47.5	49.7	49.7	49.7	1.88565	49.7	1.88565	9	168.8	75.1	84.2	26.3569
A242770613	A2427706	2014	1	1	1	A242	2	27	328	4	4	4	3	6139.45	10626.3	12278.9		17695.4	14190.1	18136.2			19693.2		612	24.8	27.9	27.9	27.9	27.9	1.58232	27.9	1.58232	4	168.9	50.3	66.6	17.6323
A242770614	A2427706	2014	1	1	1	A242	1	29	355	4	4	4	1	9622.78	10626.3	19245.6		25341	21983.3	23664.8			28166.5		612	37.2	38.5	38.5	38.5	38.5	1.71238	37.2	1.65456	4	179.2	72.2	81.4	22.4834
A242770616	A2427706	2014	1	1	1	A242	2	55	670	4	4	3	1	4515.61	10626.3	9031.23	11788.4	13126.4	9157.84	9348.96	17702.7	12004.7	13336.6	18359.6	612	23.2	20.1	23.2	23.2	23.2	1.31962	23.2	1.31962	10	158.2	44	65.3	17.5808
A242797813	A2427978	2014	1	1	1	A242	1	16	200	1	1	2	7	6026.18	10626.3	12052.4		20131.1	12073.7	17503.9			22413		612	34.6	38.8	38.8	38.8	38.8	1.79476	38.8	1.79476	2	165.9	59.5	68.8	21.6184
A242797814	A2427978	2014	1	1	1	A242	2	19	237	1	1	3	2	6571.34	10626.3	13142.7			13013.4	19503.3					612	29.3	27.3	29.3	29.3	29.3	1.05818	29.3	1.05818	2	166	76.3	83.5	27.6891
A242797815	A2427978	2014	1	1	1	A242	2	47	566	1	1	4	3	5723.2	10626.3	11446.4	13946.4	22836.5	12173.5	11810.5	18815.6	14808.7	19928	20288.4	612	25.6	21.5	25.6	25.6	25.6	1.2252	25.6	1.2252	8	165.6	57.3	68.2	20.8946
A242797816	A2427978	2014	1	1	1	A242	1	49	589	1	1	4	7	9263.78	10626.3	18527.6	21945.2	31010.5	19812.7	22090.2	25187.6	25243.4	34717.4	29406.7	612	45.1	43.7	45.1	45.1	45.1	1.89071	45.1	1.89071	8	179.2	76.6	86.1	23.8535
A242802915	A2428029	2014	1	1	1	A242	2	22	273	2	2	3	3	7396.16	10626.3	14792.3		14216.7	16269.1	17019.7			16847.8		612	26	28.2	28.2	28.2	28.2	1.42945	28.2	1.42945	3	161.1	51.2	66.2	19.7278
A242802916	A2428029	2014	1	1	1	A242	2	56	672	2	2	3	3	4515.61	10626.3	9031.23	11788.4	13126.4	9157.84	9348.96	17702.7	12004.7	13336.6	18359.6	612								#VALUE!	10	154.7	45.3	66.6	18.9286
A242821614	A2428216	2014	1	1	1	A242	1	16	193	2	2	2	7	6026.18	10626.3	12052.4		20131.1	12073.7	17503.9			16809.7		612	43.2	37.1	43.2	43.2	43.2	1.4567	43.2	1.4567	2	162.8	78.6	92.9	29.6561
A242821615	A2428216	2014	1	1	1	A242	2	51	614	2	2	3	6	6029.81	10626.3	12059.6	12274.2	14613.3	12611.6	10392.2	18210.4	12600.1	15146.2	18398.1	612	23.7	20.9	23.7	23.7	23.7	1.16733	23.7	1.16733	9	153.6	47.9	65.3	20.3027
A242821616	A2428216	2014	1	1	1	A242	1	53	638	2	2	3	5	7961.77	10626.3	15923.5	23378.2	22915.6	21130.4	21556.8	28378	26397.3	28283.5	35554.5	612	41.8	38.1	41.8	41.8	41.8	1.57865	41.8	1.57865	9	165.7	72.7	92.5	26.4783
A243711115	A2437111	2014	1	1	2	A243	2	62	751	4	4	4	7	2098.09	5465.3	4196.17	11318.7	5930.06	4309.73	3632.43	17060.1	11693.6	6062.54	17737	601								#VALUE!	11	156.1	50.3	67	20.6425
A243711116	A2437111	2014	1	1	2	A243	1	66	803	4	4	4	7	1762.66	5465.3	3525.32		6024.46	3586.57	3979.6			6334.9		601	39.2	34	39.2	39.2	39.2	2.2113	39.2	2.2113	12	175.5	54.6	69.3	17.7271
A243717914	A2437179	2014	1	1	2	A243	2	9	109	4	4	1		2018.08	5465.3	4036.17			4067.11	6885.35					601								#VALUE!		139.1	30.9	54.5	15.97
A243717915	A2437179	2014	1	1	2	A243	2	36	443	4	4	4	7	2589.76	5465.3	5179.53		6974.91	10047.3	8529.22			13705		601	26.5	24.5	26.5	26.5	26.5	1.2994	26.5	1.2994	6	169.8	58.8	69	20.394
A243717916	A2437179	2014	1	1	2	A243	1	40	486	4	4	4	2	3912.22	5465.3	7824.45	10334.7	10791.9			13898.6				601	48.5	47.4	48.5	48.5	48.5	2.04824	48.5	2.04824	7	178.8	75.7	87.2	23.6789
A243723015	A2437230	2014	1	1	2	A243	2	67	806	4	3	4	7	2913.43	5465.3	5826.85	5659.33	8895.09	6562.29	5448.64	8530.05	5846.79	9093.81	8868.48	601	23.3	27.1	27.1	27.1	27.1	1.16211	23.3	0.99916	12	159.6	59.4	77.2	23.3196
A243723016	A2437230	2014	1	1	2	A243	1	69	834	3	3	4	7	2643.99	5465.3	5287.98	5543.98	9036.7	5379.86	5969.4	8221.83	5896.67	9502.36	8831.36	601								#VALUE!	12	163.8	64.4	91	24.0026
A243733215	A2437332	2014	1	1	2	A243	2	72	873	4	3	3	7	1372.83	5465.3	2745.67	5659.33		3037.85	3632.43		5846.79			601	23.2	21.3	23.2	23.2	23.2	1.15674	23.2	1.15674	14	157.1	49.5	68.5	20.0564
A243733216	A2437332	2014	1	1	2	A243	1	78	937	4	3	4	7	1641.7	5465.3	3283.39	5543.98	12048.9	3312.64	3979.6	16443.7	5896.67	12669.8	17662.7	601	25.9	30.1	30.1	30.1	30.1	1.21548	25.9	1.04588	15	159.5	63	88.3	24.7639
A243740011	A2437400	2014	1	1	2	A243	1	13	162	4	4	1		3941.46	5465.3	7882.92		9010.41	6929.88	7295.75			8436.21		601	41.3	39.3	41.3	41.3	41.3	1.55698	41.3	1.55698	1	171.7	78.2	84.3	26.5257
A243740012	A2437400	2014	1	1	2	A243	1	19	238	4	4	3	3	3770.03	5465.3	7540.05		12594.2	6042.72	10512.5			10095.6		601	44.9	51.5	51.5	51.5	51.5	2.26882	51.5	2.26882	2	179.7	73.3	77	22.6991
A243740013	A2437400	2014	1	1	2	A243	1	24	297	4	4				5465.3				23044.7						601								#VALUE!	3
A243740014	A2437400	2014	1	1	2	A243	2	80	964	4	4	3	7	2297.01	5465.3	4594.02		7412.57	3946.79	4358.91			7275.05		601	22.2	19.3	22.2	22.2	22.2	0.68381	22.2	0.68381	16	152.7	75.7	104.2	32.4652
A243740015	A2437400	2014	1	1	2	A243	2	49	598	4	4	4	7	3580.48	5465.3	7160.96	10470	9524.48	6092.7	7093.19	14125.4	11117.3	8976.32	15231.1	601								#VALUE!	8	159.8	60.2	73.8	23.5745
A243740016	A2437400	2014	1	1	2	A243	1	56	672	4	4	4	1	4728.51	5465.3	9457.02	11258.2	9029.86	10908.2	8407.08	13767.5	13495.7	10043.9	16253.5	601								#VALUE!	10	172.8	68.6	82	22.974
A243751914	A2437519	2014	1	1	2	A243	2	27	332	4	4	4	1	3072.71	5465.3	6145.42		8856.29	7101.95	9076.9			9856.16		601	30.8	26.7	30.8	30.8	30.8	1.51509	30.8	1.51509	4	154.3	48.4	63.3	20.3289
A243751915	A2437519	2014	1	1	2	A243	2	56	675	4	4	3	3	2260	5465.3	4520.01	5899.93	6569.57	4583.38	4679.03	8859.98	6008.2	6674.77	9188.71	601	29.1	31.3	31.3	31.3	31.3	1.32076	29.1	1.22793	10	160.7	61.2	74	23.6984
A243751916	A2437519	2014	1	1	2	A243	1	61	735	4	4	4	1	2600.22	5465.3	5200.45	5543.98	6024.46	6799.58	3979.6	8221.83	5896.67	6334.9	8831.36	601	31.4	33.6	33.6	33.6	33.6	1.28215	31.4	1.1982	11	166.1	72.3	90.4	26.2059
A243760410	A2437604	2014	1	1	2	A243	1	1	17	4	4	1		2058.99	5465.3	4117.98									601								#VALUE!		81.9	12.6	48.3	18.7846
A243760411	A2437604	2014	1	1	2	A243	1	5	61	4	4	1		2691.92	5465.3	5383.84			4814.77	5198.71					601								#VALUE!		115.6	24.4	58.3	18.2589
A243760412	A2437604	2014	1	1	2	A243	2	44	528	4	4	3	2	2879.06	5465.3	5758.12		10012.7	5946.82	6864.76			10017.4		601	28.4	27.8	28.4	28.4	28.4	1.49709	28.4	1.49709	7	166.2	52.4	65.6	18.9701
A243760413	A2437604	2014	1	1	2	A243	1	36	442	4	4			3064.25	5465.3	6128.51		10334.6	7585.8	11404.3			12057.9		601	40.7	40.5	40.7	40.7	40.7	1.59022	40.7	1.59022	6	173	76.6	88.4	25.5939
A243760414	A2437604	2014	1	1	2	A243	2	38	463	4	4			2589.76	5465.3	5179.53			5023.66	6633.84					601	27.7	25.8	27.7	27.7	27.7	1.2958	27.7	1.2958	6	158.2	53.5	63.8	21.3767
A243760415	A2437604	2014	1	1	2	A243	2	62	754	4	4	3	7	2098.09	5465.3	4196.17	8488.99	7412.57	4309.73	4237.83	12795.1	8770.18	7578.17	13302.7	601	29.4	26.2	29.4	29.4	29.4	1.20643	29.4	1.20643	11	152.4	56.6	78.3	24.3695
A243760416	A2437604	2014	1	1	2	A243	1	66	803	4	4	3	7	1762.66	5465.3	3525.32	8315.97	7530.58	3586.57	4642.87	12332.7	8845.01	7918.63	13247	601	39.2	34.6	39.2	39.2	39.2	1.35632	39.2	1.35632	12	173.3	86.8	108.2	28.9016
A243763813	A2437638	2014	1	1	2	A243	1	32	389	4	4	4	2	8986.98	5465.3	17974		18050	16120	20536.2			21311.9		601	46.7	41.7	46.7	46.7	46.7	1.63021	46.7	1.63021	5	179.5	92.3	103.5	28.6466
A243763815	A2437638	2014	1	1	2	A243	2	62	747	4	4	4	7	4196.17	5465.3	8392.35		11860.1	8619.45	7264.85			12125.1		601	20.5	21.4	21.4	21.4	21.4	1.13944	20.5	1.09152	11	159.2	47.6	63.3	18.7811
A243768911	A2437689	2014	1	1	2	A243	2	34	413	4	4			2661.58	5465.3	5323.17		7605.3	5329.4	6436.04			8155.53		601	19.1	19.3	19.3	19.3	19.3	0.900419	19.1	0.891089	5	154.1	50.9	63.1	21.4345
A243768912	A2437689	2014	1	1	2	A243	1	35	425	4	4			3064.25	5465.3	6128.51		8267.71	7585.8	9775.14			9646.33		601	37.4	38.2	38.2	38.2	38.2	1.55449	37.4	1.52194	6	174	74.4	85.2	24.5739
A243768914	A2437689	2014	1	1	2	A243	2	32	387	4	4			2661.58	5465.3	5323.17		7605.3	5329.4	6436.04			8155.53		601	27.8	26.4	27.8	27.8	27.8	1.37033	27.8	1.37033	5	160.1	52	60.9	20.2871
A243768915	A2437689	2014	1	1	2	A243	2	59	715	4	4			2260	5465.3	4520.01		6569.57	4583.38	4679.03			6674.77		601	22.6	19.3	22.6	22.6	22.6	1.01183	22.6	1.01183	10	155.2	53.8	68.7	22.3357
A243768916	A2437689	2014	1	1	2	A243	1	61	741	4	4	4	7	2600.22	5465.3	5200.45	11088	6024.46	6799.58	3979.6	16443.7	11793.3	6334.9	17662.7	601								#VALUE!	11	162.3	62.3	79.4	23.6511
A243777411	A2437774	2014	1	1	2	A243	2	63	767	4	4	3	7	2098.09	5465.3	4196.17	8488.99	5930.06	4309.73	3632.43	12795.1	8770.18	6062.54	13302.7	601	21.7	14.6	21.7	21.7	21.7	0.797457	21.7	0.797457	11	153.6	64.2	84.5	27.2115
A243777412	A2437774	2014	1	1	2	A243	1	78	937	4	4	3	1	1641.7	5465.3	3283.39	8315.97	6024.46	3312.64	3979.6	12332.7	8845.01	6334.9	13247	601	41	39.2	41	41	41	1.61051	41	1.61051	15	169.8	73.4	93.1	25.4578
A243777413	A2437774	2014	1	1	2	A243	1	3	45	4	4	1		2058.99	5465.3	4117.98			4142.56	3938.28					601								#VALUE!		106	16.8	49.3	14.9519
A243777414	A2437774	2014	1	1	2	A243	1	5	65	4	4	1		2691.92	5465.3	5383.84			4814.77	4456.04					601								#VALUE!		114.2	18.7	47.3	14.3387
A243777415	A2437774	2014	1	1	2	A243	1	41	496	4	4	4	2	3912.22	5465.3	7824.45		10791.9	10004	11106.5			12789.3		601	41.3	30.3	41.3	41.3	41.3	1.78535	41.3	1.78535	7	180.3	75.2	80.2	23.1327
A243777416	A2437774	2014	1	1	2	A243	2	37	451	4	4	4	1	2589.76	5465.3	5179.53		6974.91	5023.66	5686.15			6852.51		601	23.1	20.3	23.1	23.1	23.1	1.12823	23.1	1.12823	6	163.6	54.8	65.2	20.4745
A243784214	A2437842	2014	1	1	2	A243	1	15	185	1	1	1	7	3016.02	5465.3	6032.04		10075.3	6042.72	8760.45			8413.04		601	36.4	37.5	37.5	37.5	37.5	2.19756	36.4	2.1331	2	169.8	49.2	63.3	17.0643
A243784215	A2437842	2014	1	1	2	A243	2	66	802	2	1	4	7	1942.28	5465.3	3884.57	5659.33	5930.06	4374.86	3632.43	8530.05	5846.79	6062.54	8868.48	601	29.1	28.8	29.1	29.1	29.1	1.18208	29.1	1.18208	12	160.1	63.1	74.5	24.6177
A243784216	A2437842	2014	1	1	2	A243	1	74	889	2	1	4	7	1710.07	5465.3	3420.13	5543.98	6024.46	3285.3	3979.6	8221.83	5896.67	6334.9	8831.36	601	33.6	31.4	33.6	33.6	33.6	1.58914	33.6	1.58914	14	173.3	63.5	80.2	21.1435
A243785911	A2437859	2014	1	1	2	A243	1	32	395	4	4	4	2	5392.19	5465.3	10784.4		10830	16120	20536.2			21311.9		601	35.7	36.8	36.8	36.8	36.8	1.47759	35.7	1.43343	5	185.5	85.7	84.3	24.9054
A243785913	A2437859	2014	1	1	2	A243	1	25	305	4	4	3	7	7170.57	5465.3	14341.1		15219.4							601	40.6	39.9	40.6	40.6	40.6	1.64404	40.6	1.64404	4	168	69.7	77.3	24.6953
A243785914	A2437859	2014	1	1	2	A243	2	33	399	4	4			3193.9	5465.3	6387.8		9126.36	10658.8	12872.1			16311.1		601	22.2		22.2					#VALUE!	5	154.9	54.9	69.1	22.8807
A243785915	A2437859	2014	1	1	2	A243	2	60	724	4	4	3	7	2517.7	5465.3	5035.41		7116.07							601	26.5	25.8	26.5	26.5	26.5	1.11041	26.5	1.11041	11	157.5	59.2	72	23.865
A243785916	A2437859	2014	1	1	2	A243	1	59	715	4	4	4	1	4539.37	5465.3	9078.74		8668.67	19649.5	14011.8			16739.8		601	33.5	33.8	33.8	33.8	33.8	1.38921	33.5	1.37688	10	163.7	65.2	83.3	24.3305
A243796115	A2437961	2014	1	1	2	A243	2	59	719	4	4	4	7	4520.01	5465.3	9040.01	11799.9		9166.75	9358.05		12016.4			601	31.7	32	32	32	32	1.51423	31.7	1.50004	10	160	54.1	73.4	21.1328
A243797811	A2437978	2014	1	1	2	A243	2	6	80	3	3	1		3027.13	5465.3	6054.25			4067.11	5737.79					601								#VALUE!		115.2	20.5	49.5	15.4472
A243797812	A2437978	2014	1	1	2	A243	2	35	428	3	3	4	1	2589.76	5465.3	5179.53		13949.8	5023.66	7107.68			13705		601	21.9	23.4	23.4	23.4	23.4	1.06178	21.9	0.993713	6	157.4	54.6	65.9	22.0386
A243797813	A2437978	2014	1	1	2	A243	2	5	62	3	3	1		3027.13	5465.3	6054.25			4067.11	5737.79					601								#VALUE!		111.5	18.9	43.2	15.2024
A243797814	A2437978	2014	1	1	2	A243	1	7	93	3	3				5465.3				4814.77						601								#VALUE!
A243797816	A2437978	2014	1	1	2	A243	2	40	484	3	3	4	7	2879.06	5465.3	5758.12	6932.27		5946.82	7355.1		7192.63			601	28.3	25.3	28.3	28.3	28.3	1.39074	28.3	1.39074	7	162.6	53.8	71	20.3489
A243802915	A2438029	2014	1	1	2	A243	2	60	722	4	4	3	7	4196.17	5465.3	8392.35	11318.7	11860.1	8619.45	7264.85	17060.1	11693.6	12125.1	17737	601	25.9	23	25.9	25.9	25.9	1.36954	25.9	1.36954	11	156.3	46.2	62	18.9114
A243808014	A2438080	2014	1	1	2	A243	2	26	322	3	4	4	7	4096.95	5465.3	8193.9		11808.4	9469.27	12102.5			13141.5		601	28.7	28.8	28.8	28.8	28.8	1.15061	28.7	1.14661	4	153.4	58.9	74.3	25.0302
A243808015	A2438080	2014	1	1	2	A243	2	55	661	4	4	3	3	3013.34	5465.3	6026.68	11799.9	8759.42	6111.17	6238.7	17720	12016.4	8899.69	18377.4	601	31.7	29.9	31.7	31.7	31.7	1.20648	31.7	1.20648	10	156.8	64.6	78.9	26.2749
A243808016	A2438080	2014	1	1	2	A243	1	60	721	4	4	2	7	3466.97	5465.3	6933.93		8032.62	9066.11	5306.13			8446.54		601	33.7	36.5	36.5	36.5	36.5	1.62134	33.7	1.49697	11	162.3	59.3	87.4	22.5122
A243819915	A2438199	2014	1	1	2	A243	2	58	702	4	4	4	1	4520.01	5465.3	9040.01		13139.1	9166.75	9358.05			13349.5		601	27.5	27.7	27.7	27.7	27.7	1.16492	27.5	1.1565	10	152.5	55.3	77.3	23.7786
A244726413	A2447264	2014	1	1	2	A244	1	6	83	3	3	1		2995.53	6081.71	5991.06			5357.8	6611.48					601								#VALUE!		127	23.9	48.2	14.818
A244726414	A2447264	2014	1	1	2	A244	2	8	107	3	3	1		2245.69	6081.71	4491.39			4525.82	6810.59					601								#VALUE!		135.2	24.7	45	13.5127
A244726415	A2447264	2014	1	1	2	A244	2	35	422	3	3	4	2	2881.85	6081.71	5763.7		7761.58	11180.5	8436.61			15250.7		601	27.1	25.2	27.1	27.1	27.1	1.54871	27.1	1.54871	6	168.7	49.8	61.9	17.4984
A244726416	A2447264	2014	1	1	2	A244	1	36	439	3	3	4	1	3409.86	6081.71	6819.71		9200.19							601	48	50.7	50.7	50.7	50.7	1.93744	48	1.83426	6	175.5	80.6	94.3	26.1686
A244729815	A2447298	2014	1	1	2	A244	2	52	626	4	4	3	7	6716.41	6081.71	13432.8	13671.8	16277.3	7023.83	11575.6	20283.9	14034.8	16870.9	20493	601	26.1	24.6	26.1	26.1	26.1	1.30883	26.1	1.30883	9	164.1	53.7	66	19.9415
A244729816	A2447298	2014	1	1	2	A244	1	61	741	4	4				6081.71				7566.47						601								#VALUE!	11
A244748513	A2447485	2014	1	1	2	A244	2	11	138	4	4	1		3666.6	6081.71	7333.19			6785.67	6850.09					601	17.2	17.7	17.7	17.7	17.7	1.06848	17.2	1.03829	1	165	45.1	58.4	16.5657
A244748515	A2447485	2014	1	1	2	A244	2	43	517	4	4	4	1	3203.77	6081.71	6407.55	7714.12	8913.57	6617.54	6547.72	11568.2	8003.85	13376.7	12190	601	30	28.7	30	30	30	1.29446	30	1.29446	7	162.9	61.5	73.5	23.1757
A244748516	A2447485	2014	1	1	2	A244	2	67	804	4	4	3	7	2161.35	6081.71	4322.69	6297.61	6598.88	4868.28	4042.11	9492.11	6506.22	10119.5	9868.72	601								#VALUE!	12	155.5	55.4	72.9	22.9113
A244753613	A2447536	2014	1	1	2	A244	1	17	206	3	3				6081.71				6724.25						601								#VALUE!	2
A244753615	A2447536	2014	1	1	2	A244	2	44	536	3	3	4	7	3203.77	6081.71	6407.55		8913.57	6617.54	9821.58			13376.7		601	26.2	24.3	26.2	26.2	26.2	1.28576	26.2	1.28576	7	159.9	52.1	67.5	20.377
A244753616	A2447536	2014	1	1	2	A244	1	49	592	3	3	4	1	5519.59	6081.71	11039.2	23382.9	12314.3	13072.4	20817.8	28055.6	26817.8	21752.2	32755.1	601	50.5	46.8	50.5	50.5	50.5	2.09721	50.5	2.09721	8	180.9	78.8	84.4	24.0796
A244757015	A2447570	2014	1	1	2	A244	2	74	892	1	1				6081.71				3380.47						601								#VALUE!	14
A244757016	A2447570	2014	1	1	2	A244	2	76	919	1	1	4	7	4089.73	6081.71	8179.46	12595.2		4391.93	8084.22		13012.4			601	22.2	20.7	22.2	22.2	22.2	1.06963	22.2	1.06963	15	151.6	47.7	75.5	20.7549
A244763814	A2447638	2014	1	1	2	A244	1	29	354	4	4	4	2	6649.42	6081.71	13298.8		14113.2							601	33.3	33.2	33.3	33.3	33.3	1.56067	33.3	1.56067	4	170.6	62.1	77.2	21.337
A244763815	A2447638	2014	1	1	2	A244	2	60	725	4	4	4	7	2334.72	6081.71	4669.44	6297.61	6598.88	7193.7	6063.17	9492.11	6506.22	10119.5	9868.72	601	25.7	24.6	25.7	25.7	25.7	1.12541	25.7	1.12541	11	160.6	58.9	76.2	22.8362
A244763816	A2447638	2014	1	1	2	A244	1	69	838	4	4	4	1	1961.46	6081.71	3922.92	6169.26	6703.93	5986.62	6642.66	9149.12	6561.73	10574.1	9827.41	601	34.3	29.9	34.3	34.3	34.3	1.57736	34.3	1.57736	12	166.8	60.5	87.2	21.7452
A244785913	A2447859	2014	1	1	2	A244	2	18	227	3	3	3	7	3659.8	6081.71	7319.6		11404.7	9663.46	14482.7			14613.2		601	23.9	20.6	23.9	23.9	23.9	1.37062	23.9	1.37062	2	163.3	46.5	60.3	17.4374
A244785914	A2447859	2014	1	1	2	A244	2	20	242	3	3	3	7	6178.76	6081.71	12357.5		11876.6	12081.1	12638.5			12510.8		601	21.9	22.1	22.1	22.1	22.1	1.33274	21.9	1.32068	3	164	44.6	57.4	16.5824
A244785915	A2447859	2014	1	1	2	A244	2	49	599	3	3	4	7	4781.17	6081.71	9562.34	15534.4	12718.4	9039.81	8770.22	20958.1	16494.9	11098.6	22598.6	601	22.8		22.8					#VALUE!	8	160.1	47	63.6	18.3364
A244787613	A2447876	2014	1	1	2	A244	1	4	53	4	4	1		2291.21	6081.71	4582.42			4609.78	4382.46					601								#VALUE!		109.3	17.7	47.3	14.8161
A244787614	A2447876	2014	1	1	2	A244	2	10	127	4	4	1		3666.6	6081.71	7333.19		9107.12	6785.67	6850.09			7150.96		601	12.2	10	12.2	12.2	12.2	0.696075	12.2	0.696075	1	140.3	34.5	57.1	17.5268
A244787615	A2447876	2014	1	1	2	A244	2	37	454	4	4			2881.85	6081.71	5763.7		7761.58	5590.26	6327.46			7625.37		601	34.4	34.4	34.4	34.4	34.4	1.29336	34.4	1.29336	6	166.8	74	82.9	26.5974
A244787616	A2447876	2014	1	1	2	A244	1	41	497	4	4	4	1	4353.46	6081.71	8706.93		12009	11132.4	12359.2			14231.7		601								#VALUE!	7	172	63.4	77.3	21.4305
A244789315	A2447893	2014	1	1	2	A244	1	46	558	3	3			9263.78	6081.71	18527.6		24628.6							601	42.1	38.2	42.1	42.1	42.1	1.628	42.1	1.628	8	177.2	81.2	99.4	25.86
A244796115	A2447961	2014	1	1	2	A244	2	72	867	4	4	3	7	2291.5	6081.71	4583.01	18892.8	9898.32			28476.3				601	27.5	23	27.5	27.5	27.5	1.10757	27.5	1.10757	14	160.8	64.2	83.3	24.8292
A244796116	A2447961	2014	1	1	2	A244	1	78	947	4	4	4	7	2740.28	6081.71	5480.56		10055.9							601	34.9	28	34.9	34.9	34.9	1.73291	34.9	1.73291	15	166.9	56.1	76	20.1396
A244802916	A2448029	2014	1	1	2	A244	2	77	935	4	4			2044.86	6081.71	4089.73	6297.61	6598.88	4391.93	4042.11	9492.11	6506.22	6746.3	9868.72	601	17.3	19.2	19.2	19.2	19.2	0.766597	17.3	0.690736	15	158.6	63	82	25.0458
A244806313	A2448063	2014	1	1	2	A244	2	2	25	4	4	1		2478.78	6081.71	4957.57			4483.58	6027.31					601								#VALUE!		90.5	14	49.3	17.0935
A244806314	A2448063	2014	1	1	2	A244	1	5	61	4	4	1		2995.53	6081.71	5991.06			5357.8	6611.48					601								#VALUE!		114	19.4	49.2	14.9277
A244806315	A2448063	2014	1	1	2	A244	2	35	426	4	4	4	7	5763.7	6081.71	11527.4			5590.26	8436.61					601	29.9	27.5	29.9	29.9	29.9	1.37129	29.9	1.37129	6	161.4	56.8	70.1	21.8043
A244806316	A2448063	2014	1	1	2	A244	1	35	431	4	4				6081.71				8441.36						601								#VALUE!	6
A244809715	A2448097	2014	1	1	2	A244	2	43	524	4	4	4	7	6407.55	6081.71	12815.1	15428.2	17827.1	6617.54	13095.4	23136.4	16007.7	17835.6	24380	601		27.8	27.8					#VALUE!	7	160.2	53.3	65.6	20.7684
A244809716	A2448097	2014	1	1	2	A244	1	49	588	4	4				6081.71				13072.4						601								#VALUE!	8
A244814815	A2448148	2014	1	1	2	A244	2	60	725	1	2	4	7	2334.72	6081.71	4669.44	12595.2	6598.88	4795.8	4042.11	18984.2	13012.4	6746.3	19737.4	601	29.4	27.1	29.4	29.4	29.4	1.36844	29.4	1.36844	11	160	55	72.7	21.4844
A244814816	A2448148	2014	1	1	2	A244	1	64	774	1	2	3	7	2893.49	6081.71	5786.98		6703.93	7566.47	4428.44			7049.39		601								#VALUE!	11	168.1	71.8	87.2	25.4091
A244819915	A2448199	2014	1	1	2	A244	2	54	653	4	4	4	7	3358.21	6081.71	6716.41	13671.8	8138.64	7023.83	5787.79	20283.9	14034.8	8435.44	20493	601	36.4	33.2	36.4	36.4	36.4	1.66399	36.4	1.66399	9	167.4	61.3	72.2	21.8751
A244819916	A2448199	2014	1	1	2	A244	1	59	710	4	4			4209.45	6081.71	8418.9		8038.64	12138.5	7796.06			9313.92		601	41	41.5	41.5	41.5	41.5	1.55638	41	1.53762	10	167.6	74.9	90.2	26.6645
A245731515	A2457315	2014	1	1	2	A245	2	70	848	3	1	1	7	3691.87	4899.15	7383.73			4084.74	9768.43					601	21.1	21.3	21.3	21.3	21.3	0.967448	21.1	0.958364	14	151.6	50.6	76.4	22.0167
A245731516	A2457315	2014	1	1	2	A245	1	73	881	2	1				4899.15				4417.46						601								#VALUE!	14
A245733214	A2457332	2014	1	1	2	A245	1	7	92	4	4	1		2413.06	4899.15	4826.13			4316.01	5991.66					601								#VALUE!		129.7	27.3	52.6	16.2287
A245733215	A2457332	2014	1	1	2	A245	2	39	476	4	4	4	7	2321.49	4899.15	4642.98		6252.38	9006.53	7645.68			12285.3		601	25.6	25	25.6	25.6	25.6	1.21114	25.6	1.21114	6	157.3	52.3	71.2	21.137
A245733216	A2457332	2014	1	1	2	A245	1	37	453	4	4	4	2	2746.83	4899.15	5493.66		7411.26							601	60.9	59	60.9	60.9	60.9	2.53951	60.9	2.53951	6	177.2	75.3	81.6	23.981
A245740012	A2457400	2014	1	1	2	A245	2	2	24	1	2	1		1996.8	4899.15	3993.6			3611.77	3641.5					601								#VALUE!		85.2	11.2	40.3	15.429
A245740013	A2457400	2014	1	1	2	A245	1	5	70	1	2	1		2413.06	4899.15	4826.13			4316.01	3994.44					601								#VALUE!		116.3	19.2	49.7	14.1952
A245740014	A2457400	2014	1	1	2	A245	1	9	119	1	2	1		2413.06	4899.15	4826.13			4316.01	3994.44					601								#VALUE!		146.4	53	79.3	24.7283
A245740015	A2457400	2014	1	1	2	A245	2	38	461	1	2	4	7	2321.49	4899.15	4642.98		6252.38	4503.26	5097.12			6142.66		601	31	26.7	31	31	31	1.52056	31	1.52056	6	163.2	54.3	73.3	20.3873
A245740016	A2457400	2014	1	1	2	A245	1	39	476	1	2	4	1	2746.83	4899.15	5493.66		7411.26	6799.99	8762.54			8647.07		601	55.3	43.9	55.3	55.3	55.3	2.11728	55.3	2.11728	6	182.3	86.8	88.2	26.1184
A245745112	A2457451	2014	1	1	2	A245	1	19	233	4	4	3	7	2703.59	4899.15	5407.18		9031.64	5416.76	7852.96			7541.53		601								#VALUE!	2	176.4	97.8	103.1	31.4298
A245745113	A2457451	2014	1	1	2	A245	1	46	561	4	4	4	2	4446.34	4899.15	8892.67	13127.4	9919.86	10530.6	11180	15066.9	15100.3	11681.7	17590.7	601	33.5	35.6	35.6	35.6	35.6	1.27742	33.5	1.20207	8	177.9	88.2	100.3	27.8687
A245745114	A2457451	2014	1	1	2	A245	2	48	581	4	4	4	1	2567.66	4899.15	5135.33	8342.55	6830.27	5461.55	5298.68	11255.3	8858.39	6705.39	12136.3	601	22.1	19.3	22.1	22.1	22.1	1.01779	22.1	1.01779	8	154.9	52.1	73.6	21.7138
A245745115	A2457451	2014	1	1	2	A245	2	72	870	4	4	3	7	1230.62	4899.15	2461.24	6764.1	5315.77	2723.16	3256.14	10195.2	6988.16	5434.52	10599.7	601	26.3	25.6	26.3	26.3	26.3	1.10296	26.3	1.10296	14	152.7	55.6	82.4	23.845
A245745116	A2457451	2014	1	1	2	A245	1	77	931	4	4	1	7	1471.63	4899.15	2943.27		5400.39	2969.48	3567.35			5678.67		601								#VALUE!	15	167.7	50.7	72.6	18.0278
A245746815	A2457468	2014	1	1	2	A245	2	65	788	3	2	3	6	1741.08	4899.15	3482.17	5073.08	5315.77	3921.67	3256.14	7646.42	5241.12	5434.52	7949.8	601	22.1	20.5	22.1	22.1	22.1	0.707047	22.1	0.707047	12	148.9	69.3	88.1	31.2568
A245746816	A2457468	2014	1	1	2	A245	1	75	901	3	2	2	7	1471.63	4899.15	2943.27	4969.68	5400.39	2969.48	3567.35	7370.13	5285.84	5678.67	7916.53	601	43.8	39.3	43.8	43.8	43.8	1.85359	43.8	1.85359	15	163.8	63.4	78.6	23.6299
A245753614	A2457536	2014	1	1	2	A245	2	26	322	4	4	4	2	5508.82	4899.15	11017.6		15877.7							601	19.8	17.6	19.8	19.8	19.8	1.01438	19.8	1.01438	4	161.8	51.1	69	19.5193
A245753615	A2457536	2014	1	1	2	A245	2	52	634	4	4	3	7	5410.44	4899.15	10820.9		13112.2	19666.3	18649.5			27180.9		601	20.4	17.7	20.4	20.4	20.4	1.08058	20.4	1.08058	9	164.2	50.9	68.6	18.8787
A245763814	A2457638	2014	1	1	2	A245	2	75	907	4	2	3	7	4941.76	4899.15	9883.51		15947.3	10613.8	9768.43			16303.6		601	23.7		23.7				23.7	1.20792	15	150.6	44.5	69	19.6205
A245768913	A2457689	2014	1	1	2	A245	2	8	97	4	4	1		1809.03	4899.15	3618.06			3645.8	5486.31					601								#VALUE!		122.5	19.7	46.2	13.1279
A245768914	A2457689	2014	1	1	2	A245	1	12	144	4	4	1		3533.16	4899.15	7066.33		8077.02	9318.03	7266.65			9452.88		601	15.3	16	16	16	16	0.908047	15.3	0.86832	1	145.3	37.2	65.3	17.6202
A245768915	A2457689	2014	1	1	2	A245	2	40	489	3	4	4	7	2580.82	4899.15	5161.64	6214.16	7180.38	7996.19	7032.73	9318.83	6447.55	10775.7	9819.71	601	21.7	17.3	21.7	21.7	21.7	1.1386	21.7	1.1386	7	158.7	48	65.5	19.0584
A245768916	A2457689	2014	1	1	2	A245	1	39	475	3	4	4	2	2746.83	4899.15	5493.66		7411.26							601	43.1	38.8	43.1	43.1	43.1	2.28604	43.1	2.28604	6	177.2	59.2	78.5	18.8536
A245774014	A2457740	2014	1	1	2	A245	2	14	177	3	3				4899.15				8199.35						601								#VALUE!	1
A245774015	A2457740	2014	1	1	2	A245	2	44	533	3	3	3	7	5161.64	4899.15	10323.3	12428.3	14360.8	7996.19	20808.1	18637.7	12895.1	28735.1	19639.4	601	27.6	29.5	29.5	29.5	29.5	1.61204	27.6	1.50821	7	169.7	52.7	71.6	18.2998
A245775716	A2457757	2014	1	1	2	A245	2	50	601	4	4			5410.44	4899.15	10820.9	11013.4	13112.2	11316.2	9324.77	16339.8	11305.8	13590.4	16508.3	601	23.6	23.7	23.7	23.7	23.7	0.934864	23.6	0.93092	9	155.5	61.3	82	25.3513
A245782511	A2457825	2014	1	1	2	A245	2	39	471	1	2	4	3	2321.49	4899.15	4642.98			4503.26	5097.12					601	26.8	24	26.8	26.8	26.8	1.21329	26.8	1.21329	6	162.6	58.4	82.2	22.0888
A245782512	A2457825	2014	1	1	2	A245	2	3	37	1	2	1		1996.8	4899.15	3993.6			3611.77	3641.5					601								#VALUE!		95.3	13.7	44.3	15.0846
A245782513	A2457825	2014	1	1	2	A245	1	1	14	1	2	1		1845.7	4899.15	3691.4			3713.43	3530.32					601								#VALUE!		79.3	11.2	43.3	17.8103
A245782514	A2457825	2014	1	1	2	A245	2	33	402	1	2	4	7	2385.87	4899.15	4771.74		13634.9	4777.33	5769.33			14621.4		601	29.3	23.2	29.3	29.3	29.3	1.51441	29.3	1.51441	5	166.6	53.7	72.7	19.3475
A245782515	A2457825	2014	1	1	2	A245	2	63	757	2	2	1	7	1880.75	4899.15	3761.49	5073.08	10631.5	3863.28	3256.14	15292.8	5241.12	10869	15899.6	601								#VALUE!	11	160.5	65.5	83.4	25.4268
A245782516	A2457825	2014	1	1	2	A245	1	69	829	3	2	3	5	1580.07	4899.15	3160.13	4969.68		3215.04	3567.35		5285.84			601	40.7	32.8	40.7	40.7	40.7	1.88995	40.7	1.88995	12	165.1	58.7	83.8	21.535
A245789313	A2457893	2014	1	1	2	A245	1	1	13	3	3	1		1845.7	4899.15	3691.4			3713.43	3530.32					601								#VALUE!			11.9	48.9
A245789314	A2457893	2014	1	1	2	A245	2	5	60	3	3	1		1809.03	4899.15	3618.06			3645.8	4114.73					601								#VALUE!		100.7	14.5	43.2	14.2991
A245789315	A2457893	2014	1	1	2	A245	2	35	423	3	3	4	7	2321.49	4899.15	4642.98		6252.38	4503.26	5097.12			6142.66		601								#VALUE!	6	160.4	57.3	73.8	22.2713
A245789316	A2457893	2014	1	1	2	A245	1	35	428	2	3	4	1	2746.83	4899.15	5493.66		7411.26	6799.99	8762.54			8647.07		601	43.9	50.8	50.8	50.8	50.8	1.98532	43.9	1.71566	6	186.5	89	92.3	25.5878
A245792713	A2457927	2014	1	1	2	A245	2	27	326	4	4	4	1	3672.55	4899.15	7345.09		10585.2	6366.26	10848.8			11780.2		601	27.2	24.4	27.2	27.2	27.2	1.34119	27.2	1.34119	4	157.8	50.5	71.1	20.2804
A245792714	A2457927	2014	1	1	2	A245	1	31	379	4	4				4899.15				7225.05						601								#VALUE!	5
A245792715	A2457927	2014	1	1	2	A245	2	58	703	4	4	3	5	2701.19	4899.15	5402.37	5288.76	7852.04	4108.59	5592.43	7942.17	5385.82	7977.78	8236.85	601	20.7	18.9	20.7	20.7	20.7	0.803613	20.7	0.803613	10	151.6	59.2	78.1	25.7587
A245792716	A2457927	2014	1	1	2	A245	1	66	795	4	4	3	7	2106.76	4899.15	4213.51	4969.68	7200.52	3215.04	4756.47	7370.13	5285.84	7571.56	7916.53	601	35.3	34.2	35.3	35.3	35.3	1.41636	34.2	1.37222	12	165.3	68.1	84.6	24.9231
A245797813	A2457978	2014	1	1	2	A245	2	18	217	4	4	2	7	2948.17	4899.15	5896.34		9187.08	5838.34	8749.97			8828.8		601								#VALUE!	2	137.5	42.1	71.7	22.2678
A245797814	A2457978	2014	1	1	2	A245	2	22	266	4	4	3	7	3318.22	4899.15	6636.44		6378.19	7298.99	7635.74			7558.61		601	22.4	20.1	22.4	22.4	22.4	1.07715	22.4	1.07715	3	164.1	56	67.6	20.7956
A245797815	A2457978	2014	1	1	2	A245	2	51	622	3	4	4	7	2705.22	4899.15	5410.44	5506.71	6556.12	5658.09	4662.38	8169.92	5652.9	6795.21	8254.14	601								#VALUE!	9	157.4	49.1	71.5	19.8186
A245797816	A2457978	2014	1	1	2	A245	1	55	670	4	4	4	1	3390.95	4899.15	6781.89	6727.97	6475.57	9778.26	6280.16	8227.58	8065.11	7502.88	9713.22	601	43.2	39	43.2	43.2	43.2	1.82339	43.2	1.82339	10	164.1	63.8	78.4	23.6921
A245802914	A2458029	2014	1	1	2	A245	1	41	501	1	1	4	2	3506.96	4899.15	7013.91	13896.2	9673.95			18688.3				601								#VALUE!	7	182.5	97	99.3	29.1237
A245802915	A2458029	2014	1	1	2	A245	2	76	913	2	1	3	7	1647.25	4899.15	3294.5	7609.62	5315.77	5306.91	4884.22	11469.6	15723.4	8151.78	23849.4	601	17.3	18.4	18.4	18.4	18.4	0.608272	18.4	0.608272	15	144.2	62.9	85.3	30.2496
A245802916	A2458029	2014	1	1	2	A245	1	76	917	2	1	3	7	1471.63	4899.15	2943.27		5400.39	4454.22	5351.03			8518.01		601								#VALUE!	15	174	65.5	85.8	21.6343
A245808013	A2458080	2014	1	1	2	A245	2	28	341	2	3	4	2	2754.41	4899.15	5508.82		7938.87	8488.35	10848.8			11780.2		601	29.1	26.8	29.1	29.1	29.1	1.48414	29.1	1.48414	4	164.1	52.8	65.6	19.6073
A245808014	A2458080	2014	1	1	2	A245	1	30	371	3	3	4	1	4028.01	4899.15	8056.02		8090.1	9633.4	12272.6			12736.1		601	42.2	29.1	42.2	42.2	42.2	1.34008	42.2	1.34008	5	174.6	96	102.1	31.4907
A245808015	A2458080	2014	1	1	2	A245	2	57	688	3	3	3	6	2025.89	4899.15	4051.78	5288.76	5889.03	5478.11	5592.43	7942.17	10771.6	7977.78	16473.7	601		21.9	21.9					#VALUE!	10	154.8	58.3	80.1	24.3291
A245808016	A2458080	2014	1	1	2	A245	1	57	689	3	3	2	5	3390.95	4899.15	6781.89	6727.97	6475.57			8227.58				601	33.5	35.7	35.7	35.7	35.7	1.37578	33.5	1.291	10	168.3	73.5	88.2	25.9489
A245818215	A2458182	2014	1	1	2	A245	1	17	211	1	1	2	7	2703.59	4899.15	5407.18		9031.64	5416.76	7852.96			7541.53		601	34.9	34.3	34.9	34.9	34.9	1.95007	34.9	1.95007	2	171.6	52.7	64.7	17.8968
A245818216	A2458182	2014	1	1	2	A245	2	54	659	1	1	4	7	2705.22	4899.15	5410.44	5506.71	6556.12	5658.09	4662.38	8169.92	5652.9	6795.21	8254.14	601	23.2	24.9	24.9	24.9	24.9	1.35778	23.2	1.26508	9	160.6	47.3	62.2	18.3388
A245821610	A2458216	2014	1	1	2	A245	1	6	78	3	3	1		2413.06	4899.15	4826.13			4316.01	5592.21					601								#VALUE!		114.9	19.7	48.2	14.922
A245821611	A2458216	2014	1	1	2	A245	2	8	98	3	3	1		1809.03	4899.15	3618.06			3645.8	5760.62					601								#VALUE!		126.4	25.7	51.4	16.0857
A245821613	A2458216	2014	1	1	2	A245	2	36	442	3	3	4	1	2901.86	4899.15	5803.73		7815.48	7505.44	7135.97			10237.8		601	22.5	21.1	22.5	22.5	22.5	1.10169	22.5	1.10169	6	164.7	55.4	70.7	20.4231
A245821614	A2458216	2014	1	1	2	A245	1	45	551	3	3	4	2	5557.92	4899.15	11115.8		12399.8							601	52.2	55.1	55.1	55.1	55.1	2.10862	55.1	2.10862	8	177.9	82.7	90.3	26.1309
A245821615	A2458216	2014	1	1	2	A245	2	70	844	4	3	2	7	1538.28	4899.15	3076.55	7609.62	6644.71	4538.6	4558.6	11469.6	7861.68	9057.54	11924.7	601	23.6	21.3	23.6	23.6	23.6	0.79597	23.6	0.79597	14	150.1	66.8	86.2	29.6493
A245821616	A2458216	2014	1	1	2	A245	1	72	872	4	3	2	5	1916.15	4899.15	3832.3	7454.52	6750.49	4908.29	4994.29	11055.2	7928.75	9464.45	11874.8	601	32.6	30	32.6	32.6	32.6	1.4027	32.6	1.4027	14	168.9	66.3	86.2	23.241
A246755314	A2467553	2014	1	1	1	A246	2	1	13	4	4	1		2149.32	5273.36	4298.64			3887.65	3919.65					612								#VALUE!		78.5	11.1	42.3	18.0129
A246755315	A2467553	2014	1	1	1	A246	2	29	349	4	4	3	7	2964.8	5273.36	5929.6		8545.26	6852.54	8758.13			9510.02		612	22.3	19.1	22.3	22.3	22.3	1.06713	22.3	1.06713	4	158.2	52.3	61.9	20.8972
A246755316	A2467553	2014	1	1	1	A246	1	30	363	4	4	4	1	4335.68	5273.36	8671.36		8708.05	7776.92	9907.51			10281.7		612	50.1	40.1	50.1	50.1	50.1	2.22501	50.1	2.22501	5	174.8	68.8	80.2	22.5167
A246763814	A2467638	2014	1	1	1	A246	2	17	207	3	3				5273.36				6284.29						612								#VALUE!	2
A246763815	A2467638	2014	1	1	1	A246	2	47	572	2	3	4	1	2763.79	5273.36	5527.58		7351.99	5878.72	8555.11			10826.3		612		30.1	30.1					#VALUE!	8	161	52.4	65.3	20.2153
A246763816	A2467638	2014	1	1	1	A246	1	49	589	2	3	4	1	4785.96	5273.36	9571.92		10677.6	11334.9	18050.9			18861		612	39.7	38.3	39.7	39.7	39.7	1.97181	39.7	1.97181	8	168.7	57.3	76.2	20.1337
A246774016	A2467740	2014	1	1	1	A246	2	46	552			3	7	2763.79	5273.36	5527.58		7351.99							612	27.1	27.1	27.1	27.1	27.1	1.1164	27.1	1.1164	8	162.5	64.1	75.5	24.2746
A246780813	A2467808	2014	1	1	1	A246	1	16	198	2	3	2	7	2910.1	5273.36	5820.2		9721.5	7774.01	11270.4			10823.4		612	49.7	48.5	49.7	49.7	49.7	2.44205	49.7	2.44205	2	178.3	64.7	73	20.3517
A246780814	A2467808	2014	1	1	1	A246	2	17	212	2	3	2	7	3173.36	5273.36	6346.72		9888.82	8379.05	12557.8			12670.9		612	31.1	30.9	31.1	31.1	31.1	1.43213	31.1	1.43213	2	159	54.9	62.3	21.7159
A246780815	A2467808	2014	1	1	1	A246	2	43	522	2	3	3	7	5555.9	5273.36	11111.8	13377.6	15457.7	7650.63	7569.91	20061.2	13880.1	10310	21139.5	612	27.1	26.8	27.1	27.1	27.1	1.19449	27.1	1.19449	7	155.7	55	69.1	22.6874
A246785913	A2467859	2014	1	1	1	A246	2	21	261	2	3				5273.36				7856.5						612								#VALUE!	3
A246785914	A2467859	2014	1	1	1	A246	1	25	303	2	3	3	7	7687.5	5273.36	15375		16316.5	15346.8	21621			18135.8		612	45.5	48.6	48.6	48.6	48.6	1.62453	45.5	1.52091	4	178.2	95	95.5	29.9163
A246785915	A2467859	2014	1	1	1	A246	2	53	644	2	3	3	6	3882.47	5273.36	7764.95	5927.33	9409.2	6090.27	6691.35	8793.97	6084.69	9752.33	8884.62	612	29.3	28.6	29.3	29.3	29.3	1.14378	29.3	1.14378	9	150.6	58.1	76	25.6169
A246785916	A2467859	2014	1	1	1	A246	1	51	623	2	3	4	5	5126.42	5273.36	10252.8	11359.2	14754.9	11943.7	16445.1	13704	14756.2	18211.1	17169.6	612	43.7	44.4	44.4	44.4	44.4	1.51893	43.7	1.49498	9	164.5	79.1	95.2	29.2311
A246787613	A2467876	2014	1	1	1	A246	2	21	257	2	3	3	7	3571.68	5273.36	7143.36		6865.38	7856.5	8218.99			8135.96		612	25.2	25.7	25.7	25.7	25.7	1.37638	25.2	1.34961	3	161	48.4	61	18.6721
A246787614	A2467876	2014	1	1	1	A246	1	19	229	2	3	3	7	2910.1	5273.36	5820.2		9721.5	5830.5	8452.79			8117.58		612	41	38.2	41	41	41	1.63725	41	1.63725	2	176.6	78.1	87.6	25.042
A246787615	A2467876	2014	1	1	1	A246	2	50	606	2	3	3	3	2911.86	5273.36	5823.71	5927.33	7056.9	6090.27	5018.51	8793.97	6084.69	7314.25	8884.62	612	25.9	23.6	25.9	25.9	25.9	1.28357	25.9	1.28357	9	147.5	43.9	67	20.1781
A246787616	A2467876	2014	1	1	1	A246	1	54	656	2	3	3	5	3844.82	5273.36	7689.63	11359.2	11066.2	11943.7	12333.8	13704	14756.2	13658.4	17169.6	612	47	43.4	47	47	47	1.84386	47	1.84386	9	170.5	74.1	94.2	25.49
A246792713	A2467927	2014	1	1	1	A246	2	4	55	1	1	1		2149.32	5273.36	4298.64			3887.65	3919.65					612								#VALUE!		106.8	16.2	44.5	14.2028
A246792714	A2467927	2014	1	1	1	A246	2	7	85	1	1	1		1947.21	5273.36	3894.42			3924.27	4429.03					612								#VALUE!		126	24.8	52	15.6211
A246792715	A2467927	2014	1	1	1	A246	2	35	423	1	1	4	1	2498.81	5273.36	4997.63		6729.96	4847.24	5486.45			6611.85		612	29.4	31.3	31.3	31.3	31.3	1.39768	29.4	1.31284	6	159.4	56.9	67.3	22.3942
A246792716	A2467927	2014	1	1	1	A246	1	38	464	1	1	4	1	2956.64	5273.36	5913.28		7977.36	7319.39	9431.84			9307.56		612	51.6	43.9	51.6	51.6	51.6	2.0347	51.6	2.0347	6	183.4	85.3	91.5	25.3601
A246799516	A2467995	2014	1	1	1	A246	2	56	676	3	3			6541.9	5273.36	13083.8		19016.5	13267.2	13544.1			19321.1		612								#VALUE!	10	160.9	66.5	79.4	25.6868
A246801214	A2468012	2014	1	1	1	A246	2	23	279	3	3				5273.36				7856.5						612								#VALUE!	3
A246801216	A2468012	2014	1	1	1	A246	2	53	647	3	3	2	6	5823.71	5273.36	11647.4		14113.8	6090.27	10037			14628.5		612	34.6	29.1	34.6	34.6	34.6	1.40692	34.6	1.40692	9	159.8	62.8	76.2	24.5927
A246804615	A2468046	2014	1	1	1	A246	1	45	542	1	1	1	7	4785.96	5273.36	9571.92		21355.1	11334.9	12033.9			25148.1		612	31.4	31.3	31.4	31.4	31.4	1.37797	31.4	1.37797	8	169.8	65.7	76.6	22.7871
A246804616	A2468046	2014	1	1	1	A246	2	72	873	2	1	1	6	1324.62	5273.36	2649.24			2931.16	3504.86					612	18.2	16.2	18.2	18.2	18.2	0.793256	18.2	0.793256	14	148.8	50.8	80.5	22.9434
A246808015	A2468080	2014	1	1	1	A246	2	74	892	3	2	1	7	1324.62	5273.36	2649.24			2931.16	3504.86					612								#VALUE!	14	144.2	60.6	93	29.1435
A246808016	A2468080	2014	1	1	1	A246	1	74	889	3	2	1	7	1650.01	5273.36	3300.02	10698.6		3169.92	3839.84		11379.2			612	19.3	18.2	19.3	19.3	19.3	0.839012	19.3	0.839012	14	171.3	67.5	88.6	23.0032
A246811415	A2468114	2014	1	1	1	A246	2	67	808	3	2			3748.15	5273.36	7496.29			4221.21	7009.72					612	19.1	17.3	19.1	19.1	19.1	0.80095	19.1	0.80095	12	148.8	52.8	89	23.8467
A246811416	A2468114	2014	1	1	1	A246	1	75	904	3	2				5273.36				3196.3						612								#VALUE!	15
A246813113	A2468131	2014	1	1	1	A246	1	17	215	1	2	2	3	2910.1	5273.36	5820.2		9721.5	5830.5	11270.4			10823.4		612	44.1	34.9	44.1	44.1	44.1	2.16353	44.1	2.16353	2	173.7	61.5	72.8	20.3833
A246813114	A2468131	2014	1	1	1	A246	1	17	215	1	2	2	3	2910.1	5273.36	5820.2		9721.5	5830.5	11270.4			10823.4		612	43.1	43.2	43.2	43.2	43.2	1.96555	43.1	1.961	2	172.5	65.4	73.5	21.9786
A246813115	A2468131	2014	1	1	1	A246	2	21	255	1	2			7143.36	5273.36	14286.7		13730.8	7856.5	10958.6			10847.9		612	26.5	25.8	26.5	26.5	26.5	1.09277	26.5	1.09277	3	162.2	63.8	74.5	24.2504
A246813116	A2468131	2014	1	1	1	A246	2	44	537	1	2				5273.36				5737.97						612								#VALUE!	7
A246816514	A2468165	2014	1	1	1	A246	2	9	112	1	1	1		1947.21	5273.36	3894.42									612								#VALUE!		129.9	24.6	50.8	14.5786
A246816515	A2468165	2014	1	1	1	A246	2	15	183	1	1	1	7	3173.36	5273.36	6346.72		9888.82	6284.29	14127.5			9503.17		612	18	17.2	18	18	18	1.11451	18	1.11451	2	162.6	42.7	54.2	16.1505
A246816516	A2468165	2014	1	1	1	A246	2	44	533	1	1	4	1	2777.95	5273.36	5555.9	6688.81	7728.84	5737.97	8516.15	10030.6	6940.03	7732.5	10569.8	612	23.6	22.2	23.6	23.6	23.6	0.974768	23.6	0.974768	7	158.6	60.9	79.6	24.2109
A246821613	A2468216	2014	1	1	1	A246	1	17	205	2	2				5273.36				11661						612								#VALUE!	2
A246821615	A2468216	2014	1	1	1	A246	2	46	561	1	2	3	7	4145.69	5273.36	8291.37	13469.7	11028	11757.4	21037.2	18172.5	14302.5	28870.3	19594.9	612	23.8	23	23.8	23.8	23.8	0.949696	23.8	0.949696	8	145.7	53.2	73.5	25.0607
A246821616	A2468216	2014	1	1	1	A246	1	50	605	1	2	1	3	5767.23	5273.36	11534.5		16599.2							612	40.3	40.8	40.8	40.8	40.8	1.98127	40.8	1.98127	9	165.2	56.2	72.5	20.5928
A701229702	A7012297	2015	1	1	1	A701	2	43		1	2	3	1	9207.53	11050.9	18415.1	22384.6	50612.4	20140.3	21076.7	72083.2	25294.5	59699.1	84321.7	612	28.6	24.6	28.6	28.6	28.6	1.65523	28.6	1.65523	7	166.5	47.9	64.4	17.2785
A701229704	A7012297	2015	1	1	1	A701	1	10		1	2				11050.9				12876.6						612								#VALUE!	1
A701241801	A7012418	2015	1	1	1	A701	2	61		2	2	4	7	4173.24	11050.9	8346.48	17828.3	41730	9075.92	11542	63630.7	19045.2	45339.3	71197.5	612	28.3	25.9	28.3	28.3	28.3	1.00097	28.3	1.00097	11	156.9	69.6	86.2	28.2724
A701241802	A7012418	2015	1	1	1	A701	1	35		1	2	4	3	9662.44	11050.9	19324.9		31260.5	20032.8	21609.9			35142.1		612	49.2	47	49.2	49.2	49.2	1.57059	49.2	1.57059	6	171	91.6	97	31.3259
A701261901	A7012619	2015	1	1	1	A701	1	20		1	1	3	7	9100.76	11050.9	18201.5		27851.4	19454.6	21973.5			31790		612	31.2	30.6	31.2	31.2	31.2	1.54302	31.2	1.54302	3	174.4	61.5	69.8	20.22
A701276001	A7012760	2015	1	1	1	A701	1	59		3	4	1	5	8302.07	11050.9	16604.1	22298.7	46994.8	18861.2	18195.1	66753.6	25046.5	51239.8	73013.1	612	32.9	33.5	33.5	33.5	33.5	1.48227	32.9	1.45572	10	162.8	59.9	83.9	22.6005
A701276002	A7012760	2015	1	1	1	A701	2	52		3	4	3	7	6623.1	11050.9	13246.2	17591.5		13922.8	15383.3		19023.2			612	29.6	26.7	29.6	29.6	29.6	1.62434	29.6	1.62434	9	168.6	51.8	64.7	18.2228
A701308201	A7013082	2015	1	1	1	A701	2	51		2	3	3	3	6623.1	11050.9	13246.2	17591.5		13922.8	15383.3		19023.2			612	24.4	24.3	24.4	24.4	24.4	1.05495	24.4	1.05495	9	162	60.7	82.9	23.1291
A701308202	A7013082	2015	1	1	1	A701	2	24		3	3	4	2	9046.27	11050.9	18092.5		31123.1	18886.6	21393.1			33901.1		612	24.7	23	24.7	24.7	24.7	1.22696	24.7	1.22696	3	160.1	51.6	69.6	20.1311
A701308203	A7013082	2015	1	1	1	A701	2	19		3	3	3	7	8176.86	11050.9	16353.7		38974	17194.1	20831.8			27684.3		612		24.7	24.7					#VALUE!	2	162.3	55.5	69.1	21.0696
A701316301	A7013163	2015	1	1	1	A701	1	80							11050.9				9965.81						612								#VALUE!	16
A701316302	A7013163	2015	1	1	1	A701	2	74				4	7	6900.3	11050.9	13800.6	22147.6		7131.52	20017.7		25079			612	27.3	23.7	27.3	27.3	27.3	1.15269	27.3	1.15269	14	155	56.9	79.6	23.6837
A701328401	A7013284	2015	1	1	1	A701	1	64		4	4	4	3	6311.03	11050.9	12622.1		50622.3							612	34.2	27.6	34.2	34.2	34.2	1.65393	34.2	1.65393	11	160.7	53.4	81	20.678
A701328402	A7013284	2015	1	1	1	A701	2	56		4	4	1	3	5185.05	11050.9	10370.1	22312.8								612	20.9	21.1	21.1	21.1	21.1	0.974444	20.9	0.965207	10	146.7	46.6	71.5	21.6534
A701338501	A7013385	2015	1	1	1	A701	2	75		3	1	1	7	5913.64	11050.9	11827.3			12291.4	11542					612	21.9	20.7	21.9	21.9	21.9	0.899435	21.9	0.899435	15	136.7	45.5	89.3	24.3486
A701352601	A7013526	2015	1	1	1	A701	2	64		1	1	3	6	4173.24	11050.9	8346.48	17828.3		9075.92	11542		19045.2			612	23.3	23.1	23.3	23.3	23.3	1.01687	23.3	1.01687	11	151.8	52.8	78.2	22.9134
A701360601	A7013606	2015	1	1	1	A701	1	71		1	1	1	7	3186.41	11050.9	6372.82	16325.3		7626.31	12086.4		17636.8			612	32.9		32.9				32.9	1.33104	14	167.2	69.1	89.9	24.7176
A701370701	A7013707	2015	1	1	1	A701	1	62		1	2	2	6	6311.03	11050.9	12622.1			13735.6	12086.4					612	19.9	26	26	26	26	1.07093	26	1.07093	11	158.9	61.3	99	24.278
A701380802	A7013808	2015	1	1	1	A701	2	59		3	3	2	3	8841.49	11050.9	17683	22312.8	51146	18724.6	19992.9	72712.3	25403.2	58048.2	85177	612	17	13.4	17	17	17	0.719931	17	0.719931	10	152.2	54.7	79.1	23.6134
A701380804	A7013808	2015	1	1	1	A701	2	80		4	3	1	7	8965.91	11050.9	17931.8			18954.1	20017.7					612	8.8	14.6	14.6	14.6	14.6	0.577421	8.8	0.348035	16	142.3	51.2	84.2	25.2848
A702211501	A7022115	2015	1	1	2	A702	2	67		2	1	1	6	1514.45	6159.93	3028.91			3076.73	5031.94					601	14.6	13.8	14.6	14.6	14.6	0.606873	14.6	0.606873	12	157	59.3	86.7	24.0578
A702217603	A7022176	2015	1	1	2	A702	1	20		1	1	3	7	9005.7	6159.93	18011.4		24284.7	19454.6	21973.5			27718.8		601	41	39.2	41	41	41	1.44667	41	1.44667	3	174.4	86.2	91	28.3409
A702231701	A7022317	2015	1	1	2	A702	2	61		1	1	1	7	1819.4	6159.93	3638.8	7772.57	18193	3956.81	5031.94	27741	8303.12	19766.5	31039.8	601	18.8	24.7	24.7	24.7	24.7	0.822158	24.7	0.822158	11	156.2	73.3	95.8	30.0429
A702235702	A7022357	2015	1	1	2	A702	2	58		1	2	1	7	4521.03	6159.93	9042.06	6571		9673.64	11987.2		7000.13			601	27.8	23	27.8	27.8	27.8	1.56108	27.8	1.56108	10	157.9	44.4	70.3	17.8081
A702249801	A7022498	2015	1	1	2	A702	2	56		2	2	3	7	4521.03	6159.93	9042.06			4836.82	11987.2					601	25.4	22.3	25.4	25.4	25.4	1.30557	25.4	1.30557	10	162.7	51.5	69.7	19.455
A702249802	A7022498	2015	1	1	2	A702	2	27		1	2				6159.93				9894.69						601								#VALUE!	4
A702257901	A7022579	2015	1	1	2	A702	1	57		4	4	3	2	3619.44	6159.93	7238.88	9721.51	15366.2	8299.37	7932.48	29102.5	10919.5	16754.2	31831.4	601	41.7	44.4	44.4	44.4	44.4	1.59652	44.4	1.59652	10	169.5	79.9	96.4	27.8104
A702257902	A7022579	2015	1	1	2	A702	2	54		4	4	2	5	2887.46	6159.93	5774.92	7669.33		6069.89	6706.64		8293.49			601	17	18.2	18.2	18.2	18.2	0.694411	17	0.648626	9	149.4	58.5	81.3	26.2093
A702257903	A7022579	2015	1	1	2	A702	1	25		4	4	4	1	4072.72	6159.93	8145.43		13930.8	8921.88	13687.2			16245.3		601	43.4	39.4	43.4	43.4	43.4	1.62793	43.4	1.62793	4	170.5	77.5	88.9	26.6596
A702261901	A7022619	2015	1	1	2	A702	2	50		1	1	2	6	5774.92	6159.93	11549.8	7669.33		12139.8	13413.3		8293.49			601	23.6	24.6	24.6	24.6	24.6	0.834742	23.6	0.800809	9	160.8	76.2	97.7	29.4702
A702274001	A7022740	2015	1	1	2	A702	2	68		2	2	1	7	3028.91	6159.93	6057.82	15545.1		6153.46	10063.9		16606.2			601	23.2	22.8	23.2	23.2	23.2	1.17439	23.2	1.17439	12	154.9	47.4	72.6	19.7549
A702282101	A7022821	2015	1	1	2	A702	2	63		3	3	1	6	3638.8	6159.93	7277.6			7913.62	10063.9					601	14.3	13.7	14.3	14.3	14.3	0.386958	14.3	0.386958	11	147.5	80.4	110.6	36.9549
A702298201	A7022982	2015	1	1	2	A702	2	76		2	1	1	7	2578.16	6159.93	5156.32			5358.66	5031.94					601	14.7	10	14.7	14.7	14.7	0.484824	14.7	0.484824	15	151.4	69.5	99.3	30.3203
A702310301	A7023103	2015	1	1	2	A702	2	48		1	1	3	7	3735.25	6159.93	7470.51		12082.5	7522.07	7579.97			11413		601	20.6	22.2	22.2	22.2	22.2	1.04629	22.2	1.04629	8	156.7	52.1	73.3	21.2178
A702310302	A7023103	2015	1	1	2	A702	2	7		1	1	1		3218.98	6159.93	6437.95		9538.03	6375.79	6679.16			6617.63		601								#VALUE!		133.2	24.6	52.3	13.8652
A702312301	A7023123	2015	1	1	2	A702	1	61		3	3	2	6	2751.41	6159.93	5502.81	7117.32	12544.4	5988.28	5269.27	20030.5	7689.07	13649	21820.2	601	38.5	46.1	46.1	46.1	46.1	1.6401	38.5	1.36971	11	168.6	79.9	91.4	28.1081
A702312302	A7023123	2015	1	1	2	A702	2	59		3	3	3	3	2260.52	6159.93	4521.03	6571	11647.6	4836.82	5993.59	16935.1	7000.13	12441.5	18730	601	26.8	26.5	26.8	26.8	26.8	0.947875	26.8	0.947875	10	159.8	72.2	92.5	28.2738
A702322401	A7023224	2015	1	1	2	A702	2	76		2	1	1	7	2578.16	6159.93	5156.32	7772.57		5358.66	5031.94		8303.12			601	23.2	22.3	23.2	23.2	23.2	0.936736	23.2	0.936736	15	160.5	63.8	90.6	24.7668
A702326401	A7023264	2015	1	1	2	A702	2	72		4	3	1	7	1504.15	6159.93	3008.31	7772.57		3109.11	5031.94		8303.12			601	18.2	20.7	20.7	20.7	20.7	0.762175	20.7	0.762175	14	158	67.8	92.2	27.1591
A702326402	A7023264	2015	1	1	2	A702	1	47		2	3	4	1	4384.13	6159.93	8768.27	15991.2	25794.7	8913.3	17814.5	34569.4	20650.8	33219.7	42481.2	601	36.4	40.1	40.1	40.1	40.1	1.35636	36.4	1.23121	8	176.5	92.1	104.2	29.5645
A703203501	A7032035	2015	1	1	1	A703	1	29		1	2			9211.12	11050.9	18422.2			20178.3	22568.2					612								#VALUE!	4	175	91.9	99.9	30.0082
A703251801	A7032518	2015	1	1	1	A703	1	30		3	3	4	3	9509.75	11050.9	19019.5		35965.2	19602.9	24835.2			48802.3		612	35.9	34.6	35.9	35.9	35.9	1.43047	35.9	1.43047	5	170.2	72.7	78.3	25.0966
A703278001	A7032780	2015	1	1	1	A703	1	31		1	1	3	7	9509.75	11050.9	19019.5		35965.2							612	32.9	31.5	32.9	32.9	32.9	1.26448	32.9	1.26448	5	174.8	79.5	91.1	26.0186
A703300201	A7033002	2015	1	1	1	A703	1	33		4	4			9509.75	11050.9	19019.5			19602.9	24835.2					612	42.9	36.2	42.9	42.9	42.9	1.78815	42.9	1.78815	5	186	83	86.8	23.9912
A703300202	A7033002	2015	1	1	1	A703	2	32		4	4	4	1	8483.82	11050.9	16967.6			17646.8	21049.6					612	16.3	17.3	17.3	17.3	17.3	0.873934	16.3	0.823417	5	153.1	46.4	65.8	19.7956
A703304201	A7033042	2015	1	1	1	A703	1	42		1	1	3	7	8947.87	11050.9	17895.7	22700.8	34413.1	19245.9	21162	45827.7	25866.2	38431.3	54718.2	612	33.9	32.6	33.9	33.9	33.9	1.3921	33.9	1.3921	7	179.2	78.2	86.5	24.3518
A703308201	A7033082	2015	1	1	1	A703	1	27		2	3	4	2	9211.12	11050.9	18422.2		42008.9	20178.3	22568.2			48988.7		612	28.6	27	28.6	28.6	28.6	0.835584	28.6	0.835584	4	182.1	113.5	105	34.2276
A703308202	A7033082	2015	1	1	1	A703	2	27		2	3	4	2	8965.2	11050.9	17930.4			19138.3	21062.8					612	24.7	24.4	24.7	24.7	24.7	0.873803	24.7	0.873803	4	154.3	67.3	93.9	28.2672
A703320301	A7033203	2015	1	1	1	A703	2	33		2	3	4	2	8483.82	11050.9	16967.6		30028							612	21.7	21.1	21.7	21.7	21.7	1.03987	21.7	1.03987	5	155.1	50.2	65	20.868
A703350601	A7033506	2015	1	1	1	A703	2	34		3	4	4	1	8483.82	11050.9	16967.6		30028	17646.8	21049.6			31031.7		612	22	23	23	23	23	1.14839	22	1.09846	5	160.2	51.4	67.3	20.028
A703370701	A7033707	2015	1	1	1	A703	2	29		2	3	4	1	8965.2	11050.9	17930.4		23234.9							612	25.6	22.9	25.6	25.6	25.6	1.03245	25.6	1.03245	4	168.5	70.4	85.4	24.7955
A703384801	A7033848	2015	1	1	1	A703	1	43		4	4	4	1	8947.87	11050.9	17895.7	22700.8	34413.1	19245.9	21162	45827.7	25866.2	38431.3	54718.2	612	33.3	30.3	33.3	33.3	33.3	1.42327	33.3	1.42327	7	177	73.3	85.8	23.3969
A703398901	A7033989	2015	1	1	1	A703	1	33		4	4	4	2	9509.75	11050.9	19019.5			19602.9	24835.2					612	28	30.3	30.3	30.3	30.3	1.3312	28	1.23015	5	166.5	63.1	74.6	22.7615
A704209501	A7042095	2015	1	1	1	A704	1	58		4	4	3	3	6567.92	5588.98	13135.8	8820.44	18589.2	15060.2	14394.5	13202.5	9907.35	20268.4	14440.5	612	46.9	42.4	46.9	46.9	46.9	2.15874	46.9	2.15874	10	171.5	63.9	77.5	21.7256
A704225601	A7042256	2015	1	1	1	A704	1	50		2	2	3	5	8665.42	5588.98	17330.8	23357.1	31199.8	16318.7	12156.1	43145.3	26678.5	34472	52223.9	612	33.6	33.3	33.6	33.6	33.6	1.73317	33.6	1.73317	9	156.2	47.3	69.9	19.3865
A704225602	A7042256	2015	1	1	1	A704	2	43		1	2	3	1	3021.04	5588.98	6042.08			6285.47	7767.06					612	14.5	14.7	14.7	14.7	14.7	0.860296	14.5	0.848591	7	150.3	38.6	64.7	17.0871
A704225603	A7042256	2015	1	1	1	A704	2	10		2	2	1		3127.46	5588.98	6254.92			5793.53	7304.45					612	16.6	12.7	16.6	16.6	16.6	1.11501	16.6	1.11501	1	144.3	31	53.1	14.8877
A704225604	A7042256	2015	1	1	1	A704	1	7		2	2	1		3459.5	5588.98	6919		20887.5	6008.4	7266.92			14442.6		612								#VALUE!		115.5	17	44.6	12.7434
A704227601	A7042276	2015	1	1	1	A704	1	44		2	3	4	3	3853.7	5588.98	7707.39	12117.2		9103.34	12841.1		15392.9			612	45.2	48.2	48.2	48.2	48.2	1.99248	45.2	1.86847	7	165.8	66.5	78	24.1909
A704227602	A7042276	2015	1	1	1	A704	2	43		2	3	3	7	3021.04	5588.98	6042.08	9604.65		6285.47	7767.06		9750.04			612	29	25.1	29	29	29	1.32941	29	1.32941	7	163.9	58.6	68.8	21.8142
A704227603	A7042276	2015	1	1	1	A704	2	17		3	3	2	7	3234.43	5588.98	6468.86		15416.5	6801.26	9195.6			18251.3		612	32.8	27.8	32.8	32.8	32.8	1.34413	32.8	1.34413	2	162.2	64.2	71.2	24.4024
A704227604	A7042276	2015	1	1	1	A704	2	15		3	3	1	7	3234.43	5588.98	6468.86			6801.26	9195.6					612	20.3	19.5	20.3	20.3	20.3	0.939078	20.3	0.939078	2	154.2	51.4	65.9	21.6169
A704227605	A7042276	2015	1	1	1	A704	1	13		3	3	1		2960.13	5588.98	5920.26		16404.3	5093.44	6010.02			17506.5		612	18.9	13.2	18.9	18.9	18.9	0.855085	18.9	0.855085	1	145.2	46.6	68.3	22.1031
A704235701	A7042357	2015	1	1	1	A704	1	49		4	4	4	2	3977.77	5588.98	7955.55	14509								612	46.6	46.9	46.9	46.9	46.9	1.82437	46.6	1.8127	8	179.9	83.2	88	25.7076
A704235702	A7042357	2015	1	1	1	A704	2	39		4	4	4	2	4844.96	5588.98	9689.92		21272.9	19553.7	13833			21905		612	27.4	28.3	28.3	28.3	28.3	1.41359	27.4	1.36863	6	166.2	55.3	75.5	20.02
A704235703	A7042357	2015	1	1	1	A704	2	11		4	4	1		3127.46	5588.98	6254.92									612	19.7	19.8	19.8	19.8	19.8	0.88532	19.7	0.880849	1	151.6	51.4	73.7	22.3648
A704235704	A7042357	2015	1	1	1	A704	1	9		4	4	1		3459.5	5588.98	6919		20887.5	12016.8	12111.5			14442.6		612								#VALUE!		146.6	43.9	70.4	20.4266
A704235705	A7042357	2015	1	1	1	A704	1	1	14	4	4	1		2189.42	5588.98	4378.83			4852.33	11269.6					612								#VALUE!		85.1	12.8	49.7	17.6747
A704251801	A7042518	2015	1	1	1	A704	2	28		1	2	4	1	3915.8	5588.98	7831.61		9321.13	8977.57	11187.8			10336.1		612	20.9	18.2	20.9	20.9	20.9	0.954177	20.9	0.954177	4	155.7	53.1	68.6	21.9037
A704255901	A7042559	2015	1	1	1	A704	1	44		2	3	4	2	3853.7	5588.98	7707.39	12117.2		9103.34	12841.1		15392.9			612	44.1	37.1	44.1	44.1	44.1	1.63443	44.1	1.63443	7	166.5	74.8	97.2	26.9819
A704255902	A7042559	2015	1	1	1	A704	2	42		2	3	4	1	3021.04	5588.98	6042.08	9604.65	29376.2	6285.47	7767.06	39896.4	9750.04	27661	43519.8	612	31	27.5	31	31	31	1.40593	31	1.40593	7	160.5	56.8	76.7	22.0495
A704255903	A7042559	2015	1	1	1	A704	2	12		3	3	1		3127.46	5588.98	6254.92			5793.53	7304.45					612	22.6	17.8	22.6	22.6	22.6	1.17198	22.6	1.17198	1	153.1	45.2	67.1	19.2836
A704255904	A7042559	2015	1	1	1	A704	2	10		3	3	1		3127.46	5588.98	6254.92		20999	5793.53	7304.45			14081.2		612	19.7	21.6	21.6	21.6	21.6	1.10976	19.7	1.01214	1	153.9	46.1	62.4	19.4636
A704255905	A7042559	2015	1	1	1	A704	1	3	41	3	3	1		2189.42	5588.98	4378.83			4852.33	6761.75					612								#VALUE!		100.5	17	52.2	16.8313
A704267901	A7042679	2015	1	1	1	A704	1	45		3	3	3	6	3977.77	5588.98	7955.55			8087.14	16163.3					612	43.4	43.8	43.8	43.8	43.8	1.71688	43.4	1.7012	8	160.6	65.8	82.3	25.5114
A704280002	A7042800	2015	1	1	1	A704	2	68		2	1	1	7	3435.2	5588.98	6870.41	21156.4	41266.7	4652.59	13696.6	74119.4	22600.6	53803.1	84488.4	612	17	16.5	17	17	17	0.696463	17	0.696463	12	148.6	53.9	85.5	24.4091
A704280004	A7042800	2015	1	1	1	A704	1	39		1	1			9662.44	5588.98	19324.9		30913.4	20032.8	21609.9			41702.3		612		44.9	44.9					#VALUE!	6	168.9	71.5	82.6	25.0638
A704280005	A7042800	2015	1	1	1	A704	2	20		1	1				5588.98				14590						612								#VALUE!	3
A704280006	A7042800	2015	1	1	1	A704	2	6	82	1	1				5588.98				5784.83						612								#VALUE!
A704298201	A7042982	2015	1	1	1	A704	2	67		3	2	1	6	1374.08	5588.98	2748.16	7052.14		5583.1	9131.07		7533.52			612	29.6	25.5	29.6	29.6	29.6	1.09934	29.6	1.09934	12	152.6	62.7	84.6	26.9252
A704298202	A7042982	2015	1	1	1	A704	1	29		1	2	4	7	3695.22	5588.98	7390.45		16852.7							612	39	34	39	39	39	1.80353	39	1.80353	4	181.2	71	75.6	21.6243
A704306202	A7043062	2015	1	1	1	A704	2	31		1	2			6806.9	5588.98	13613.8			14158.7	21049.6					612	28.3	25.8	28.3	28.3	28.3	1.08631	28.3	1.08631	5	158.2	65.2	84.3	26.0516
A704306203	A7043062	2015	1	1	1	A704	1	1	18	2	2				5588.98				4852.33						612								#VALUE!
A704312301	A7043123	2015	1	1	1	A704	1	32		4	4			5183.36	5588.98	10366.7		14428.1	10311.6	19466.2			19578		612	46.1	39.1	46.1	46.1	46.1	2.16392	46.1	2.16392	5	182.3	70.8	79.6	21.3039
A704328401	A7043284	2015	1	1	1	A704	1	38		2	3	4	5	8084.27	5588.98	16168.5									612	51.4	40.4	51.4	51.4	51.4	2.04368	51.4	2.04368	6	169.9	72.6	85	25.1507
A704328402	A7043284	2015	1	1	1	A704	2	37		2	3	3	2	7267.44	5588.98	14534.9		31909.4							612	25.1	23.3	25.1	25.1	25.1	1.31025	25.1	1.31025	6	157.3	47.4	67.6	19.1567
A704328404	A7043284	2015	1	1	1	A704	2	1	17	2	3	1		4031.87	5588.98	8063.73									612								#VALUE!		75.8	8.6	39.1	14.9679
A704336501	A7043365	2015	1	1	1	A704	1	46		4	4	4	3	3977.77	5588.98	7955.55	14509	23403.8	8087.14	16163.3	31365.2	18736.7	30140.6	38543.7	612	44.8	43.7	44.8	44.8	44.8	1.89381	44.8	1.89381	8	173	70.8	82.6	23.656
A704336502	A7043365	2015	1	1	1	A704	2	43		3	4	4	1	3021.04	5588.98	6042.08	9604.65		6285.47	7767.06		9750.04			612	28.2	26.4	28.2	28.2	28.2	1.13393	28.2	1.13393	7	157	61.3	79.1	24.8692
A704336503	A7043365	2015	1	1	1	A704	1	16		4	4	2	7	4358.72	5588.98	8717.45		21930.8	9999.38	9947.4			17022.2		612	48.5	43.7	48.5	48.5	48.5	1.94572	48.5	1.94572	2	172.3	74	80.9	24.9265
A704336504	A7043365	2015	1	1	1	A704	2	12		4	4	1		3127.46	5588.98	6254.92			5793.53	7304.45					612	16.5	15.1	16.5	16.5	16.5	0.890842	16.5	0.890842	1	142.1	37.4	59	18.5218
A704342501	A7043425	2015	1	1	1	A704	2	78		4	2	1	7	2339.19	5588.98	4678.38	7052.14		4861.97	4565.54		7533.52			612	17.4	18.2	18.2	18.2	18.2	0.686173	17.4	0.656012	15	144	55	90.9	26.5239
A704344501	A7043445	2015	1	1	1	A704	2	51		2	2	4	1	5239.65	5588.98	10479.3	6958.47	26790	11014.6	12170	19649.2	7524.78	27525.2	20980.5	612	25.4	23.2	25.4	25.4	25.4	0.846576	25.4	0.846576	9	158	74.9	90.4	30.0032
A704352601	A7043526	2015	1	1	1	A704	1	45		2	3	4	2	3977.77	5588.98	7955.55	14509	23403.8			31365.2				612	43.5	40.1	43.5	43.5	43.5	1.63651	43.5	1.63651	8	170.2	77	95	26.581
A704352602	A7043526	2015	1	1	1	A704	2	75		4	3	1	7	2339.19	5588.98	4678.38	7052.14								612	12.3	14.5	14.5	14.5	14.5	0.610425	12.3	0.517809	15	158.4	59.6	90.7	23.754
A705203502	A7052035	2015	1	1	1	A705	2	48		4	4	4	6	5893.18	3239.54	11786.4	9931.28	19062.8	11867.7	11959.1	18214.6	10265.3	18006.5	19398.7	612	34.9	31.3	34.9	34.9	34.9	1.52675	34.9	1.52675	8	159.7	58.3	76.1	22.8591
A705205501	A7052055	2015	1	1	1	A705	1	78		3	1	1	6	1250.1	3239.54	2500.2	3743.04		2284.94	2771.14		4043.73			612	35.1	31.7	35.1	35.1	35.1	1.43383	35.1	1.43383	15	169.1	70	87.1	24.48
A705205502	A7052055	2015	1	1	1	A705	2	73		3	1	1	7	791.044	3239.54	1582.09	4087.64		1635.1	2646.33		4366.66			612	22.6	18.2	22.6	22.6	22.6	0.782238	22.6	0.782238	14	151.6	66.4	96.7	28.8915
A705207501	A7052075	2015	1	1	1	A705	1	56		4	4				3239.54				4364.68						612								#VALUE!	10
A705207502	A7052075	2015	1	1	1	A705	2	56		4	4	4	2	1783.23	3239.54	3566.45	6911.46		2543.71	4728.1		7362.82			612	29.6	22.8	29.6	29.6	29.6	1.22242	29.6	1.22242	10	155.3	58.4	76.2	24.2142
A705207503	A7052075	2015	1	1	1	A705	1	26		4	4	3	7	3212.8	3239.54	6425.6		14652.5	4692.07	10797.3			17087		612	48.2	45.4	48.2	48.2	48.2	2.17732	48.2	2.17732	4	174.1	67.1	72.9	22.1373
A705211501	A7052115	2015	1	1	1	A705	1	67		3	2	3	5	1039.37	3239.54	2078.73	3743.04	13194.4	2282.16	2771.14	21068.4	4043.73	14356.2	22950.7	612	46.4	46.5	46.5	46.5	46.5	1.86439	46.4	1.86038	12	171.9	73.7	81.5	24.9411
A705211502	A7052115	2015	1	1	1	A705	2	66		3	2	3	7	796.46	3239.54	1592.92	4087.64		1618.07	2646.33		4366.66			612	25.7	20.8	25.7	25.7	25.7	1.08269	25.7	1.08269	12	160.7	61.3	82.1	23.7372
A705215601	A7052156	2015	1	1	1	A705	1	40		4	4	4	2	2233.72	3239.54	4467.44	7023.48	16004.2	5276.57	7443.07	10656.3	8922.23	13404.7	12723.6	612	49.4	51.2	51.2	51.2	51.2	2.15206	49.4	2.07641	7	182.8	79.5	84.8	23.7911
A705215602	A7052156	2015	1	1	1	A705	2	37		4	4	4	1	2808.29	3239.54	5616.58			5919.96	4810.83					612	30.7	28	30.7	30.7	30.7	1.5507	30.7	1.5507	6	163	52.6	66.7	19.7975
A705215603	A7052156	2015	1	1	1	A705	1	7		4	4	1		2005.23	3239.54	4010.47		6053.51	3482.66	4212.13			6278.52		612								#VALUE!		134	28.2	52.3	15.7051
A705215604	A7052156	2015	1	1	1	A705	2	5	69	4	4	1		1692.88	3239.54	3385.76			3353.06	3512.61					612								#VALUE!		116.3	19.8	49.1	14.6388
A705219601	A7052196	2015	1	1	1	A705	1	68		3	2	3	7	1385.82	3239.54	2771.64	3743.04		3042.88	3694.85		4043.73			612	32.8	31.8	32.8	32.8	32.8	1.7036	32.8	1.7036	12	164.5	52.1	69.2	19.2533
A705219602	A7052196	2015	1	1	1	A705	2	65		3	2	1	7	1061.95	3239.54	2123.89	4087.64		2157.43	3528.43		4366.66			612	28.6	27.1	28.6	28.6	28.6	1.25982	28.6	1.25982	12	157.2	56.1	78	22.7017
A705219604	A7052196	2015	1	1	1	A705	2	29		1	2	4	2	3026.29	3239.54	6052.59		21611.3	6938.23	8646.4			23964.4		612	32.2	28.9	32.2	32.2	32.2	1.56906	32.2	1.56906	4	164.6	55.6	66.2	20.5218
A705229701	A7052297	2015	1	1	1	A705	1	71		1	1	1	3	730.574	3239.54	1461.15	3743.04		1748.55	4156.71		4043.73			612	34.7	33.8	34.7	34.7	34.7	1.4596	34.7	1.4596	14	169	67.9	85.1	23.7737
A705229702	A7052297	2015	1	1	1	A705	2	67		1	1	2	7	796.46	3239.54	1592.92	4087.64		1618.07	3969.49		4366.66			612	20.4	18.4	20.4	20.4	20.4	0.877332	20.4	0.877332	12	149.4	51.9	76.4	23.2523
A705229703	A7052297	2015	1	1	1	A705	1	11		1	1				3239.54				2952.32						612								#VALUE!	1
A705231701	A7052317	2015	1	1	1	A705	1	49		2	2	4	2	2305.64	3239.54	4611.28	8409.87		4687.56	9368.76		10860.4			612	52.1	51	52.1	52.1	52.1	2.1396	52.1	2.1396	8	173.5	73.3	86.1	24.3503
A705231702	A7052317	2015	1	1	1	A705	2	47		2	2	3	2	1964.39	3239.54	3928.78	4965.64	12708.6	3955.9	3986.35	18214.6	5132.66	9003.25	19398.7	612	32.2	31.1	32.2	32.2	32.2	1.46059	32.2	1.46059	8	162.2	58	69.4	22.0458
A705231704	A7052317	2015	1	1	1	A705	1	13		2	2	1		1715.78	3239.54	3431.57		6338.96	2952.32	3483.6			6088.37		612	43.1	34.2	43.1	43.1	43.1	1.64835	43.1	1.64835	1	170.6	76.1	81.7	26.1473
A705237701	A7052377	2015	1	1	1	A705	1	59		2	2	2	6	1903.48	3239.54	3806.97	5112.6		4364.68	4171.74		5742.61			612	39	35.8	39	39	39	1.5504	39	1.5504	10	169.3	72.1	90.2	25.1548
A705237702	A7052377	2015	1	1	1	A705	2	59		2	2	3	6	1188.82	3239.54	2377.64	3455.73	12251	2543.71	3152.07	17812.5	3681.41	13086.1	19700.4	612	23.8	21	23.8	23.8	23.8	1.0514	23.8	1.0514	10	150.1	51	70.7	22.6365
A705243801	A7052438	2015	1	1	1	A705	1	61		2	2	1	5	1446.98	3239.54	2893.96	3743.04		3149.27	3463.92		4043.73			612	40.6	35.6	40.6	40.6	40.6	1.78593	40.6	1.78593	11	161.1	59	79.1	22.7332
A705243802	A7052438	2015	1	1	1	A705	2	61		2	2			956.833	3239.54	1913.67	4087.64		2080.91	3307.91		4366.66			612	23.6	22.5	23.6	23.6	23.6	0.890162	23.6	0.890162	11	156.7	65.1	93.6	26.512
A705243803	A7052438	2015	1	1	1	A705	2	40		1	2	3	7	1751.09	3239.54	3502.18	5567.15		3643.25	5627.54		5651.43			612	29.9	27.1	29.9	29.9	29.9	1.3362	29.9	1.3362	7	158.9	56.5	74.5	22.3769
A705243804	A7052438	2015	1	1	1	A705	2	19		2	2	3	7	1874.77	3239.54	3749.55			3942.22	6662.56					612	17.7	21.6	21.6	21.6	21.6	1.3099	17.7	1.07339	2	152.8	38.5	59.8	16.4897
A705243805	A7052438	2015	1	1	1	A705	2	16		2	2				3239.54				3942.22						612								#VALUE!	2
A705255901	A7052559	2015	1	1	1	A705	1	71		1	1	1	7	1095.86	3239.54	2191.72									612	39.9	38.1	39.9	39.9	39.9	1.6153	39.9	1.6153	14	168.1	69.8	86.2	24.7013
A705255902	A7052559	2015	1	1	1	A705	2	63		1	1	1	7	1435.25	3239.54	2870.5	12262.9								612	34.3	31.9	34.3	34.3	34.3	1.19106	34.3	1.19106	11	157.9	71.8	92.1	28.7979
A705259901	A7052599	2015	1	1	1	A705	2	69		4	3	4	7	1592.92	3239.54	3185.84			3236.14	5292.65					612	21.6	23.9	23.9	23.9	23.9	0.99852	21.6	0.902428	12	155.8	58.1	78	23.9354
A705270001	A7052700	2015	1	1	1	A705	2	32		3	4	4	1	1972.75	3239.54	3945.49			4103.41	5265.07					612	33.3	32.2	33.3	33.3	33.3	1.5704	33.3	1.5704	5	165.1	57.8	73	21.2048
A705270002	A7052700	2015	1	1	1	A705	1	35		4	4	3	1	3123.93	3239.54	6247.86		14334.7	7679.7	8457.64			16114.6		612	43.2	48.2	48.2	48.2	48.2	1.78921	48.2	1.78921	6	173.4	81	89	26.9393
A705272001	A7052720	2015	1	1	1	A705	1	69		4	4	3	7	1039.37	3239.54	2078.73	7486.08		2282.16	2771.14		8087.45			612	34.4	35	35	35	35	1.58339	34.4	1.55624	12	160.3	56.8	82.8	22.1045
A705272002	A7052720	2015	1	1	1	A705	2	67		4	4	2	7	796.46	3239.54	1592.92		19135.6	1618.07	2646.33			20790.6		612	22.4	25.2	25.2	25.2	25.2	1.05394	22.4	0.936832	12	159.2	60.6	84.3	23.9104
A705274001	A7052740	2015	1	1	1	A705	1	39		2	3			4685.89	3239.54	9371.79									612	44.6	40.4	44.6	44.6	44.6	1.75318	44.6	1.75318	6	168.7	72.4	84	25.4395
A705274003	A7052740	2015	1	1	1	A705	1	12		3	3	1		1715.78	3239.54	3431.57		12677.9	3542.78	4877.03			14206.2		612	21.2	18.5	21.2	21.2	21.2	1.26236	21.2	1.26236	1	145.8	35.7	57.9	16.794
A705274004	A7052740	2015	1	1	1	A705	1	11		3	3	1		1715.78	3239.54	3431.57			2952.32	4877.03					612	20.4	21	21	21	21	1.18479	20.4	1.15093	1	138.5	34	59.5	17.7247
A705274005	A7052740	2015	1	1	1	A705	2	13		3	3	1		1812.77	3239.54	3625.55		12171.7	4029.73	5927.44			14283.3		612	28	28.6	28.6	28.6	28.6	1.64533	28	1.61082	1	159.1	44	61.8	17.3825
A705274006	A7052740	2015	1	1	1	A705	1	12		3	3	1		1715.78	3239.54	3431.57			3542.78	4877.03					612	21.2	20.9	21.2	21.2	21.2	1.26906	21.2	1.26906	1	143.5	34.4	57.3	16.7053
A705274007	A7052740	2015	1	1	1	A705	1	72		4	3				3239.54				2098.26						612								#VALUE!	14
A705274008	A7052740	2015	1	1	1	A705	2	64		3	3	1	7	1435.25	3239.54	2870.5			2497.09	3704.86					612	22	24.2	24.2	24.2	24.2	0.917962	22	0.834511	11	147.3	57.2	82.1	26.3627
A705280002	A7052800	2015	1	1	1	A705	2	49		2	2	3	3	3928.78	3239.54	7857.57			7911.8	7972.7					612	26.8	27	27	27	27	1.30587	26.8	1.2962	8	147.2	44.8	72.7	20.6758
A705280003	A7052800	2015	1	1	1	A705	2	22		2	2	3	7	5097.55	3239.54	10195.1		19028.9	10148.2	10898.7			20727.4		612	23.5	19.6	23.5	23.5	23.5	1.1997	23.5	1.1997	3	158	48.9	67	19.5882
A705286101	A7052861	2015	1	1	1	A705	1	38		3	3	4	3	3123.93	3239.54	6247.86			7679.7	8457.64					612	39.7	33.6	39.7	39.7	39.7	1.91185	39.7	1.91185	6	169.7	59.8	75.5	20.7653
A705286102	A7052861	2015	1	1	1	A705	2	36		3	3	4	1	2808.29	3239.54	5616.58		12330.4	5919.96	4810.83			9522.6		612	26.9	23.9	26.9	26.9	26.9	1.10538	26.9	1.10538	6	159.1	61.6	76.3	24.3355
A705286103	A7052861	2015	1	1	1	A705	1	6	81	3	3	1		2005.23	3239.54	4010.47		6053.51	3482.66	4212.13			6278.52		612								#VALUE!		113.6	17.3	45.1	13.4057
A705286104	A7052861	2015	1	1	1	A705	2	5	67	3	3	1		1692.88	3239.54	3385.76			3353.06	3512.61					612								#VALUE!		110.4	16.8	46.3	13.7839
A705290101	A7052901	2015	1	1	1	A705	2	55		1	1	1	3	1188.82	3239.54	2377.64	3455.73		2543.71	3152.07		3681.41			612	25.8	21.6	25.8	25.8	25.8	1.26323	25.8	1.26323	10	154.1	48.5	70.4	20.4238
A705290102	A7052901	2015	1	1	1	A705	1	28		1	1	4	7	2141.87	3239.54	4283.73		9768.35	4692.07	7198.19			8543.51		612	34.9	32.6	34.9	34.9	34.9	1.45643	34.9	1.45643	4	183.4	80.6	83.9	23.9627
A705290103	A7052901	2015	1	1	1	A705	2	17		1	1	2	7	1874.77	3239.54	3749.55		5957.25	3942.22	5330.05			6347.41		612	26.6	23.3	26.6	26.6	26.6	1.24203	26.6	1.24203	2	167.1	59.8	65.5	21.4165
A705296201	A7052962	2015	1	1	1	A705	1	53		3	3				3239.54				18917.6						612								#VALUE!	9
A705296203	A7052962	2015	1	1	1	A705	1	19		3	3	3	7	7579.35	3239.54	15158.7			11591.9	20675.9					612	34	31.1	34	34	34	1.66116	34	1.66116	2	170.5	59.5	73.6	20.4677
A706205501	A7062055	2015	1	1	1	A706	2	75		1	1	1	7	5038.84	11050.9	10077.7			10473.1	9834.59					612	14.9	15.3	15.3	15.3	15.3	0.746635	14.9	0.727115	15	150.8	46.6	72.5	20.4919
A706235701	A7062357	2015	1	1	1	A706	2	65		4	3	1	7	2959.9	11050.9	5919.8	15191		6013.26	9834.59		16227.9			612	21.1	17.3	21.1	21.1	21.1	0.871928	21.1	0.871928	12	152.8	56.5	86.3	24.1992
A706245801	A7062458	2015	1	1	1	A706	1	56		1	1	1	7	7073.95	11050.9	14147.9			16220.6	15503.5					612	17.7		17.7				17.7	0.654507	10	170.7	78.8	99.6	27.0433
A706245802	A7062458	2015	1	1	1	A706	2	45		1	1	1	5	7300.31	11050.9	14600.6	22424.2	47229	14701.4	14814.6	67691.4	25202.5	44611.9	72091.6	612	20.7	18	20.7	20.7	20.7	0.766719	18	0.666712	8	153	63.2	84	26.9982
A706253802	A7062538	2015	1	1	1	A706	2	60		2	2	2	6	3555.9	11050.9	7111.8	15191		7733.33	9834.59		16227.9			612	20.2	17.4	20.2	20.2	20.2	0.759621	20.2	0.759621	11	163.4	71	95.5	26.5922
A706294101	A7062941	2015	1	1	1	A706	1	26		2	3	4	1	7959.86	11050.9	15919.7		18151.2	17437.2	22568.2			21167		612	33	29.7	33	33	33	1.40097	33	1.40097	4	178.2	74.8	81.6	23.5552
A706302201	A7063022	2015	1	1	1	A706	1	24		3	3	3	1	8800.52	11050.9	17601		23731.4							612	43.8	38.6	43.8	43.8	43.8	2.04415	43.8	2.04415	3	173.5	64.5	76.6	21.427
A706306201	A7063062	2015	1	1	1	A706	1	80		3	2	3	7	4645.76	11050.9	9291.53			8491.58	10298.4					612	30.4	23.7	30.4	30.4	30.4	1.47014	30.4	1.47014	16	161.3	53.8	72.8	20.6782
A706306202	A7063062	2015	1	1	1	A706	2	75		4	2	1	7	5038.84	11050.9	10077.7			10473.1	9834.59					612	22	19.3	22	22	22	0.757179	22	0.757179	15	149.8	65.2	97.8	29.0552
A706318301	A7063183	2015	1	1	1	A706	1	63		3	3	4	5	5377.44	11050.9	10754.9	13910.3	50622.3	17555.6	15447.7	71460.9	15027.8	57115.5	83414.2	612	35.8	28.7	35.8	35.8	35.8	1.47613	35.8	1.47613	11	167.2	67.8	88.1	24.2525
A706318302	A7063183	2015	1	1	1	A706	2	63		4	3	2	3	3555.9	11050.9	7111.8	15191		11600	14751.9		16227.9			612	24.1	23.9	24.1	24.1	24.1	1.16145	24.1	1.16145	11	151.3	47.5	67	20.7499
A706318303	A7063183	2015	1	1	1	A706	2	32		3	3	4	1	7331.35	11050.9	14662.7									612	23.6	21.7	23.6	23.6	23.6	1.2014	23.6	1.2014	5	165.8	54	66.1	19.6438
A706326401	A7063264	2015	1	1	1	A706	1	73		3	2	1	5	2715.05	11050.9	5430.09	13910.3		6498.16	10298.4		15027.8			612	37.5	33.3	37.5	37.5	37.5	1.45765	37.5	1.45765	14	161.5	67.1	85	25.7263
A706326402	A7063264	2015	1	1	1	A706	2	68		3	2	1	7	2959.9	11050.9	5919.8	15191	51413.7	6013.26	9834.59	74119.4	16227.9	58915	86404.7	612	26.3	24.6	26.3	26.3	26.3	0.965765	26.3	0.965765	12	158.6	68.5	90.5	27.2323
A706350601	A7063506	2015	1	1	1	A706	2	35		2	3	4	1	9435.16	11050.9	18870.3		22911.9	19553.7	17878.6			23592.7		612	23.7	26.7	26.7	26.7	26.7	1.16119	26.7	1.16119	6	154.8	55.1	70.1	22.9937
A706350603	A7063506	2015	1	1	1	A706	2	7		2	3	1		6291.28	11050.9	12582.6		18641.5	12461.1	13054			12933.7		612								#VALUE!		120.4	20.6	47.2	14.2107
A706350604	A7063506	2015	1	1	1	A706	2	5	60	2	3	1		6291.28	11050.9	12582.6			12461.1	13054					612								#VALUE!		109.2	16.9	47.2	14.1723
A706372701	A7063727	2015	1	1	1	A706	2	72		3	3	4	7	5879.54	11050.9	11759.1	22147.6		12153.1	19669.2		25079			612	23.6	22.9	23.6	23.6	23.6	1.10619	23.6	1.10619	14	167	59.5	81.5	21.3346
A706407001	A7064070	2015	1	1	1	A706	1	31		1	2				11050.9				19602.9						612								#VALUE!	5
A706407002	A7064070	2015	1	1	1	A706	2	31		1	2	3	7	8998.47	11050.9	17996.9		50420.8	15249.6	21049.6			53632.5		612	27	20	27	27	27	1.05231	27	1.05231	5	166.7	71.3	86.9	25.6577
A706413002	A7064130	2015	1	1	1	A706	2	68		4	3	2	7	5919.8	11050.9	11839.6									612	21.3	18.1	21.3	21.3	21.3	0.713038	21.3	0.713038	12	146.6	64.2	91.5	29.8722
A707207501	A7072075	2015	1	1	1	A707	1	73		4	2	3	7	2064.57	9154.8	4129.13	10577.6		4941.31	7831.1		11427.4			612	41.7	38.2	41.7	41.7	41.7	1.77916	41.7	1.77916	14	169.2	67.1	87.3	23.4381
A707207502	A7072075	2015	1	1	1	A707	2	68		3	2	1	2	2250.76	9154.8	4501.52	11551.5	51413.7	4572.59	7478.39	74119.4	12340	58753.3	86404.7	612	23	21.7	23	23	23	1.13409	23	1.13409	12	161.2	52.7	72.6	20.2806
A707217601	A7072176	2015	1	1	1	A707	1	29		2	3	4	7	9479.97	9154.8	18959.9		27604.9	20416.9	22568.2			32191.4		612	47.5	43	47.5	47.5	47.5	2.28465	47.5	2.28465	4	177.9	65.8	75.5	20.7909
A707239701	A7072397	2015	1	1	1	A707	1	72		1	1	1	7	6193.7	9154.8	12387.4	22231.2		14823.9	20055.3		25211.5			612	42.7	40.4	42.7	42.7	42.7	1.8443	42.7	1.8443	14	171	67.7	83.2	23.1524
A707245801	A7072458	2015	1	1	1	A707	2	77		1	1	1	7	3831.62	9154.8	7663.23	11551.5		7963.95	7478.39		12340			612	16.6	18.5	18.5	18.5	18.5	0.722324	16.6	0.64814	15	148	56.1	88.7	25.6118
A707249801	A7072498	2015	1	1	1	A707	1	62		4	4	4	7	4089.1	9154.8	8178.2	10577.6		8899.69	7831.1		11427.4			612	39.7	37.5	39.7	39.7	39.7	1.71392	39.7	1.71392	11	167	64.6	85.1	23.1633
A707249802	A7072498	2015	1	1	1	A707	2	55		4	4	4	1	3359.54	9154.8	6719.08	9765.72		7188.4	8907.58		10403.5			612	28.4	25.7	28.4	28.4	28.4	1.37361	28.4	1.37361	10	163.1	55	72.8	20.6754
A707249803	A7072498	2015	1	1	1	A707	1	28		4	4	4	2	6052.81	9154.8	12105.6		41407.3	13259.6	20341.7			48287.1		612	29.9	29.9	29.9	29.9	29.9	1.41682	29.9	1.41682	4	173.6	63.6	77.4	21.1037
A707284102	A7072841	2015	1	1	1	A707	2	56		4	4	4	1	5039.31	9154.8	10078.6	19531.4		10782.6	13361.4		20807			612	25.2	20.3	25.2	25.2	25.2	0.961707	25.2	0.961707	10	153.2	61.5	85.5	26.2034
A707284103	A7072841	2015	1	1	1	A707	2	23		4	4	4	7	9046.27	9154.8	18092.5			18886.6	21393.1					612	29.7	28.3	29.7	29.7	29.7	1.553	29.7	1.553	3	162.5	50.5	64.1	19.1243
A707292101	A7072921	2015	1	1	1	A707	2	29		2	3	4	1	6414.12	9154.8	12828.2		15268.1	14705.3	18325.7			16930.6		612	20.1	18.2	20.1	20.1	20.1	0.834017	20.1	0.834017	4	155.8	58.5	72.5	24.1002
A707312301	A7073123	2015	1	1	1	A707	1	49		3	4			6515.63	9154.8	13031.3		28751.8	13246.8	22622.3			37027.9		612	37.2	38.3	38.3	38.3	38.3	1.83059	37.2	1.77801	8	161.1	54.3	71.8	20.9223
A707312302	A7073123	2015	1	1	1	A707	2	48		3	4	1	5	5551.28	9154.8	11102.6	22424.2		11179.2	11265.2		25202.5			612	25.2	23.6	25.2	25.2	25.2	0.912432	25.2	0.912432	8	154	65.5	89.4	27.6185
A707312304	A7073123	2015	1	1	1	A707	2	25		4	4	4	1	6414.12	9154.8	12828.2		22902.1	14705.3	18325.7			25395.9		612	20.3	16.9	20.3	20.3	20.3	1.08813	20.3	1.08813	4	153.4	43.9	65	18.6558
A707314301	A7073143	2015	1	1	1	A707	1	64		1	1	1	7	4089.1	9154.8	8178.2		18643.3	8899.69	7831.1			20285		612	36.8	38.2	38.2	38.2	38.2	1.39275	36.8	1.34171	11	163.7	73.5	96	27.4277
A707324401	A7073244	2015	1	1	1	A707	1	40		3	4	4	1	6312.39	9154.8	12624.8	19848	22613.5	14911.3	21033.8	30114.3	25213.8	25254	35956.4	612	49.6	46.8	49.6	49.6	49.6	1.79967	49.6	1.79967	7	179.6	88.9	96.3	27.5606
A707324402	A7073244	2015	1	1	1	A707	2	36		3	4	4	1	7936.09	9154.8	15872.2		17422.6	16729.5	13595.2			17940.3		612	27.1	25.5	27.1	27.1	27.1	1.36535	27.1	1.36535	6	163.1	52.8	66.9	19.8484
A707324403	A7073244	2015	1	1	1	A707	1	5	70	3	4	1		5666.69	9154.8	11333.4			9841.82	11903.3					612								#VALUE!		124.4	23.7	50.6	15.3147
A707324404	A7073244	2015	1	1	1	A707	2	3	47	3	4	1		6604.23	9154.8	13208.5			15084.3	12080.9					612								#VALUE!		103.9	17.5	47.4	16.2109
A707336501	A7073365	2015	1	1	1	A707	2	55		2	3	3	3	5039.31	9154.8	10078.6	19531.4	25965.6	7188.4	13361.4	50337.3	20807	27735.6	55672.4	612	24.8	27.2	27.2	27.2	27.2	1.08557	24.8	0.989789	10	152.8	58.5	80.3	25.0559
A707336502	A7073365	2015	1	1	1	A707	1	58		2	3				9154.8				12334.4						612								#VALUE!	10
A707336503	A7073365	2015	1	1	1	A707	1	31		2	3	4	1	9509.75	9154.8	19019.5		35450.1	16890.5	24835.2			48103.4		612	43.4	42.5	43.4	43.4	43.4	1.6832	43.4	1.6832	5	179.2	82.8	87.8	25.7842
A707342502	A7073425	2015	1	1	1	A707	2	61		4	3	1	6	4055.95	9154.8	8111.89	22147.6		8820.83	11217.6		24679.9			612	23.5	21	23.5	23.5	23.5	1.02709	23.5	1.02709	11	150.9	52.1	74.7	22.8802
A707342503	A7073425	2015	1	1	1	A707	1	39		3	3	4	5	9662.44	9154.8	19324.9		51012.7	20032.8	21609.9			58029.5		612	49.8	48.5	49.8	49.8	49.8	2.14299	49.8	2.14299	6	174.3	70.6	79.3	23.2386
A707354601	A7073546	2015	1	1	1	A707	2	71		3	3	1	6	2235.45	9154.8	4470.9	11551.5		4620.72	7478.39		12340			612	21.9	20.6	21.9	21.9	21.9	0.825747	21.9	0.825747	14	155.1	63.8	95.2	26.5214
A708203501	A7082035	2015	1	1	1	A708	1	49		2	2				11050.9				17692.7						612								#VALUE!	8
A708203502	A7082035	2015	1	1	1	A708	2	52		2	2	2	5	8597.29	11050.9	17194.6	22173.4	51479	12048.6	19945.5	72230.6	25028.9	58194.6	83912	612	17.1	17.3	17.3	17.3	17.3	0.884394	17.3	0.884394	9	155.5	47.3	70.2	19.5614
A708203503	A7082035	2015	1	1	1	A708	1	22		2	2	3	1	9100.76	11050.9	18201.5			19454.6	21973.5					612	29	28.6	29	29	29	1.8172	29	1.8172	3	165.1	43.5	64.3	15.9586
A708223601	A7082236	2015	1	1	1	A708	1	28		1	2	2	5	8084.23	11050.9	16168.5		36869.5	17709.7	22568.2			42995.4		612	39.6	36.5	39.6	39.6	39.6	1.51421	39.6	1.51421	4	166.5	72.5	93.9	26.1523
A708223602	A7082236	2015	1	1	1	A708	2	28		1	2	3	7	8566.8	11050.9	17133.6			19138.3	21062.8					612	28.7	28.6	28.7	28.7	28.7	1.45094	28.7	1.45094	4	161.2	51.4	71.2	19.7803
A708223603	A7082236	2015	1	1	1	A708	1	1	13	1	2	1		4789.9	11050.9	9579.8			10615.7	14793					612								#VALUE!		77.5	9	40	14.9844
A708235701	A7082357	2015	1	1	1	A708	1	68		3	3	3	6	3922.97	11050.9	7845.94	14127.7		8613.75	10459.3		15262.6			612	34.6	33.3	34.6	34.6	34.6	1.32241	34.6	1.32241	12	176.6	81.6	95.5	26.1643
A708247801	A7082478	2015	1	1	1	A708	1	59		1	2	2	5	9176.22	11050.9	18352.4	19296.9	49998.1	18861.2	20458.4	57767.6	21674.8	56699.6	63184.5	612	30.9	32.8	32.8	32.8	32.8	1.50668	30.9	1.41941	10	160.1	55.8	77.1	21.7697
A708247802	A7082478	2015	1	1	1	A708	2	59		1	2	2	6	6730.59	11050.9	13461.2	13043.3		14401.4	17845.7		13895.1			612		16.6	16.6					#VALUE!	10	151.6	44.6	73	19.406
A708286101	A7082861	2015	1	1	1	A708	2	40		1	2	3	2	6609.29	11050.9	13218.6	21012.6		13751	16992.4		21330.7			612	27.9	25.3	27.9	27.9	27.9	1.10323	27.9	1.10323	7	164.7	68.6	86	25.2893
A708316301	A7083163	2015	1	1	1	A708	1	25		3	4	4	1	8084.23	11050.9	16168.5		18434.8	17709.7	22568.2			21497.7		612	48.1	44.1	48.1	48.1	48.1	1.72657	48.1	1.72657	4	183.2	93.5	98.3	27.8587
A708330401	A7083304	2015	1	1	1	A708	1	29		2	3	4	3	8084.23	11050.9	16168.5			17709.7	22568.2					612	48	40.1	48	48	48	2.16596	48	2.16596	4	177.6	69.9	79.1	22.1611
A708332401	A7083324	2015	1	1	1	A708	1	24		1	2	3	7	8938.03	11050.9	17876.1		24102.2	19454.6	21973.5			27510.6		612	36.2	41	41	41	41	1.31607	41	1.31607	3	177	97.6	102.7	31.1532
A708350601	A7083506	2015	1	1	1	A708	1	48		3	4	4	6	9765.59	11050.9	19531.2	24121.3	51174.3	17692.7	22622.3	68619.3	28454.6	59563.4	83752	612								#VALUE!	8	169	79.8	90.2	27.9402
A708350602	A7083506	2015	1	1	1	A708	2	45		3	4				11050.9				14931.1						612								#VALUE!	8
A708358601	A7083586	2015	1	1	1	A708	1	61		2	2	3	1	5461.47	11050.9	10922.9	14127.7	37350.5	11886.6	10459.3	71460.9	15262.6	40639.4	83414.2	612	40.4	37.7	40.4	40.4	40.4	1.7578	40.4	1.7578	11	170.1	66.5	86.7	22.9833
A708358602	A7083586	2015	1	1	1	A708	2	60		2	2	3	7	3611.46	11050.9	7222.92	15428.3		7854.16	9988.26		16481.5			612	26.4	23.1	26.4	26.4	26.4	1.11093	26.4	1.11093	11	149.2	52.9	76.7	23.7639
A708358603	A7083586	2015	1	1	1	A708	1	30		1	2	4	7	9509.75	11050.9	19019.5		47347.8	19602.9	24835.2			57558.9		612	38.3	40.1	40.1	40.1	40.1	1.76013	38.3	1.68112	5	169.3	65.3	81.1	22.7824
A708370701	A7083707	2015	1	1	1	A708	2	52		4	4	1	5	5731.52	11050.9	11463	15223.4		12048.6	13312.5		16462.4			612	23.1	19	23.1	23.1	23.1	0.965621	23.1	0.965621	9	153	56	73.2	23.9224
A708370703	A7083707	2015	1	1	1	A708	2	29		4	4			8566.8	11050.9	17133.6		40784.6	19138.3	21062.8			45225.6		612	19.9	18.7	19.9	19.9	19.9	0.870942	19.9	0.870942	4	161.1	59.3	74.1	22.8488
A708380801	A7083808	2015	1	1	1	A708	1	44		1	1	1	5	8430.93	11050.9	16861.9	22700.8								612	44.2	29.4	44.2	44.2	44.2	1.57084	44.2	1.57084	7	168.3	79.7	89.2	28.1378
A708380802	A7083808	2015	1	1	1	A708	2	76		2	1	1	7	5117.57	11050.9	10235.1	15428.3								612	24.9	19	24.9	24.9	24.9	0.888788	24.9	0.888788	15	161.2	72.8	96.6	28.0157
A708398901	A7083989	2015	1	1	1	A708	2	42		1	2			9207.53	11050.9	18415.1			20140.3	21076.7					612								#VALUE!	7	158.1	56.2	79.2	22.4839
A708398903	A7083989	2015	1	1	1	A708	2	11		2	2	1		6842.11	11050.9	13684.2			12674.8	19930.3					612	12.7	9.9	12.7	12.7	12.7	0.849259	12.7	0.849259	1	148.1	32.8	56.7	14.9542
A708411001	A7084110	2015	1	1	1	A708	1	53		3	3	1	5	12168.6	11050.9	24337.2			23964.7	21660.1					612	47.1	39.8	47.1	47.1	47.1	2.24338	47.1	2.24338	9	173.5	63.2	72.9	20.9951
A708411002	A7084110	2015	1	1	1	A708	2	55		3	3	1	5	4487.06	11050.9	8974.12	22312.8		9600.95	11897.1		25403.2			612	21.1	19.4	21.1	21.1	21.1	0.764466	21.1	0.764466	10	150.6	62.6	81.6	27.601
A708411003	A7084110	2015	1	1	1	A708	2	24		3	3	3	3	9046.27	11050.9	18092.5			18886.6	20568					612	32.2	31.4	32.2	32.2	32.2	1.49959	32.2	1.49959	3	167.3	60.1	69.3	21.4725
A708415001	A7084150	2015	1	1	1	A708	1	27		1	2	3	7	8084.23	11050.9	16168.5			17709.7	22568.2					612	39.9	40	40	40	40	1.55437	40	1.55437	4	175.1	78.9	88	25.7338
A708461401	A7084614	2015	1	1	1	A708	2	27		2	3	4	1	8566.8	11050.9	17133.6		20392.3	19138.3	21062.8			22612.8		612	25	23.2	25	25	25	1.36278	25	1.36278	4	168.2	51.9	63.1	18.3449
A709203501	A7092035	2015	1	1	2	A709	1	34		3	4	4	2	4492.13	4843.65	8984.25		25008.1	8936.48	16870.2			33934.3		601	28.4	28.6	28.6	28.6	28.6	1.14492	28.4	1.13692	5	171.3	73.3	89.6	24.9798
A709203502	A7092035	2015	1	1	2	A709	2	34		3	4	4	7	2949.58	4843.65	5899.16			6135.26	7872.15					601	22.8	19.5	22.8	22.8	22.8	1.16415	22.8	1.16415	5	159.3	49.7	67.9	19.5851
A709213501	A7092135	2015	1	1	2	A709	1	66		4	4	3	7	1554.02	4843.65	3108.05	5596.46	14795.8	5118.3	6214.96	31500.6	6046.03	32197.3	34315	601	36.4	33.2	36.4	36.4	36.4	1.41188	36.4	1.41188	12	160	66	89	25.7812
A709213502	A7092135	2015	1	1	2	A709	2	62		4	4	3	7	1430.62	4843.65	2861.25	6111.69		4666.95	5935.04		6528.87			601	27.5	24.3	27.5	27.5	27.5	1.2897	27.5	1.2897	11	158.4	53.5	73.7	21.3228
A709213503	A7092135	2015	1	1	2	A709	1	34		4	4	4	5	4492.13	4843.65	8984.25		18756.1							601	27.2	33.3	33.3	33.3	33.3	1.81324	33.3	1.81324	5	175.4	56.5	66.8	18.3649
A709217601	A7092176	2015	1	1	2	A709	2	71		2	1	4	7	1182.74	4843.65	2365.48	6111.69		2444.74	3956.69		6528.87			601	21	19.3	21	21	21	0.800277	21	0.800277	14	154.7	62.8	86.7	26.2409
A709217602	A7092176	2015	1	1	2	A709	1	74		1	1	4	7	1092.33	4843.65	2184.66	5596.46		2614.36	4143.31		6046.03			601	35	31.8	35	35	35	1.6241	35	1.6241	14	175.4	66.3	85.8	21.5504
A709227601	A7092276	2015	1	1	2	A709	1	74		3	2	4	7	1092.33	4843.65	2184.66			2614.36	4143.31					601	36.7	33.1	36.7	36.7	36.7	1.51071	36.7	1.51071	14	163.7	65.1	92.2	24.2931
A709227602	A7092276	2015	1	1	2	A709	2	67		3	2	3	7	1190.84	4843.65	2381.68	12223.4	28610.8	2419.28	3956.69	43626.3	13057.7	31085.4	48814.2	601	23.9	21.9	23.9	23.9	23.9	1.11709	23.9	1.11709	12	155.6	51.8	70.8	21.3949
A709235702	A7092357	2015	1	1	2	A709	1	80		4	3	4	7	2803.65	4843.65	5607.3									601	30.7	27.8	30.7	30.7	30.7	1.17486	30.7	1.17486	16	156.5	64	90.9	26.1307
A709235703	A7092357	2015	1	1	2	A709	2	80		4	3	3	7	3040.87	4843.65	6081.73									601	21.2	19.9	21.2	21.2	21.2	0.78104	21.2	0.78104	16	159.9	69.4	105.8	27.1433
A709245801	A7092458	2015	1	1	2	A709	1	45		4	4				4843.65				9344.89						601								#VALUE!	8
A709245802	A7092458	2015	1	1	2	A709	2	44		4	4	3	7	3927.25	4843.65	7854.49	16647.6		7263.01	16828.2		16899.6			601	32.8	33.5	33.5	33.5	33.5	1.26379	32.8	1.23738	7	151.2	60.6	80.2	26.5075
A709245803	A7092458	2015	1	1	2	A709	2	19		4	4	3	7	4204.64	4843.65	8409.29			7859.02	19923.2					601	25.5	24.8	25.5	25.5	25.5	1.2826	25.5	1.2826	2	164.5	53.8	66.5	19.8816
A709245805	A7092458	2015	1	1	2	A709	1	8		4	4				4843.65				5207.14						601								#VALUE!
A709249801	A7092498	2015	1	1	2	A709	2	41		4	4	4	3	2618.16	4843.65	5236.33	8323.81		5447.26	6731.27		8449.81			601	24.2	25.4	25.4	25.4	25.4	1.09954	24.2	1.04759	7	162.5	61	77.4	23.1006
A709249802	A7092498	2015	1	1	2	A709	1	44		4	4	4	2	3339.78	4843.65	6679.56	10501.3		7889.34	11128.6		13340.2			601	40.3	42.8	42.8	42.8	42.8	1.72328	40.3	1.62262	7	170.5	72.2	86.2	24.8364
A709249803	A7092498	2015	1	1	2	A709	2	14		4	4	1		2710.39	4843.65	5420.79		9099.34	5020.92	6330.35			12203.4		601	21.3	19.6	21.3	21.3	21.3	1.07074	21.3	1.07074	1	162.3	52.4	66.1	19.8927
A709249804	A7092498	2015	1	1	2	A709	2	8		4	4	1		2531.13	4843.65	5062.26		7499.9	5013.38	5251.93			10407.1		601								#VALUE!		135.4	33.2	59.6	18.1093
A709255901	A7092559	2015	1	1	2	A709	1	56		4	4	3	1	2846.02	4843.65	5692.04		16110.2	8701.22	8316.57			35130.9		601	40.4	39.9	40.4	40.4	40.4	1.95437	40.4	1.95437	10	166.2	57.1	77.4	20.6716
A709255902	A7092559	2015	1	1	2	A709	2	53		4	4	3	7	2270.45	4843.65	4540.91	12061		6363.8	7031.38		13042.6			601	25.9	24.3	25.9	25.9	25.9	0.973449	25.9	0.973449	9	147.9	58.2	85.6	26.6064
A709255903	A7092559	2015	1	1	2	A709	2	27		4	4	4	2	3393.6	4843.65	6787.21			10373.8	12927.8					601	25.7	21.9	25.7	25.7	25.7	1.16669	25.7	1.16669	4	158.3	55.2	74.2	22.0281
A709255904	A7092559	2015	1	1	2	A709	1	25		4	4			3202.44	4843.65	6404.88		14605.3							601	45.9	32.2	45.9	45.9	45.9	2.00863	45.9	2.00863	4	179.1	73.3	79.8	22.8514
A709265901	A7092659	2015	1	1	2	A709	1	41		2	3	4	2	3339.78	4843.65	6679.56			7889.34	11128.6					601	44.1	47.5	47.5	47.5	47.5	2.47441	47.5	2.47441	7	185	65.7	74.4	19.1965
A709265902	A7092659	2015	1	1	2	A709	2	39		2	3	4	7	4198.85	4843.65	8397.7			8851.31	7192.97					601	27.5	25.9	27.5	27.5	27.5	1.21587	27.5	1.21587	6	166.1	62.4	80.1	22.6175
A709265903	A7092659	2015	1	1	2	A709	1	12		2	3	1		2565.38	4843.65	5130.75		18955.6	4414.2	5208.55			24275		601	20.1	16.2	20.1	20.1	20.1	1.11704	20.1	1.11704	1	161.1	46.7	68	17.9939
A709265904	A7092659	2015	1	1	2	A709	2	7		2	3	1		2531.13	4843.65	5062.26			5013.38	5251.93					601								#VALUE!		129.2	22.5	49	13.479
A709267901	A7092679	2015	1	1	2	A709	1	45		4	4	4	1	3447.31	4843.65	6894.62	12574.1		7008.67	14007.8		16238			601	37.1	36.8	37.1	37.1	37.1	1.68426	37.1	1.68426	8	175.7	68	86.7	22.0275
A709267902	A7092679	2015	1	1	2	A709	2	43		4	4	4	1	2618.16	4843.65	5236.33	8323.81	25458.7	5447.26	6731.27	34576	8449.81	23972.2	37716.1	601	28.1	30.8	30.8	30.8	30.8	1.42511	28.1	1.30018	7	161.4	56.3	75.9	21.6123
A709267903	A7092679	2015	1	1	2	A709	2	13		4	4	1		2710.39	4843.65	5420.79		18198.7	5020.92	6330.35			12203.4		601	19.1	22.3	22.3	22.3	22.3	1.39276	19.1	1.1929	1	160.8	41.4	59.5	16.0114
A709267904	A7092679	2015	1	1	2	A709	1	11		4	4	1		2565.38	4843.65	5130.75			4414.2	5208.55					601	17	17.2	17.2	17.2	17.2	1.20489	17	1.19088	1	140.8	28.3	54.2	14.2752
A709286101	A7092861	2015	1	1	2	A709	1	43		3	4	4	2	3339.78	4843.65	6679.56	10501.3	23928.9	7889.34	11128.6	15933	13340.2	26722.9	19023.9	601	50.9	46.1	50.9	50.9	50.9	2.12438	50.9	2.12438	7	178.1	76	84.7	23.9599
A709286102	A7092861	2015	1	1	2	A709	2	36		3	4	3	7	4198.85	4843.65	8397.7			8851.31	7192.97					601	28.6	25.1	28.6	28.6	28.6	1.04652	28.6	1.04652	6	150.5	61.9	99.2	27.3286
A709286103	A7092861	2015	1	1	2	A709	1	3	40	4	4	1		1897.44	4843.65	3794.89			4205.24	5860.02					601								#VALUE!		100.8	16.1	50	15.8455
A709304201	A7093042	2015	1	1	2	A709	1	41		4	4				4843.65				7889.34						601								#VALUE!	7
A709304202	A7093042	2015	1	1	2	A709	2	40		4	4	4	7	5236.33	4843.65	10472.7			5447.26	13462.5					601	22.8	21.6	22.8	22.8	22.8	1.14727	22.8	1.14727	7	158.3	49.8	70.4	19.8732
A709304203	A7093042	2015	1	1	2	A709	1	10		4	4				4843.65				4414.2						601								#VALUE!	1
A709304204	A7093042	2015	1	1	2	A709	1	2	31	4	4	1		3794.89	4843.65	7589.77			4205.24	11720					601								#VALUE!		93.3	12.8	44.5	14.7044
A709308201	A7093082	2015	1	1	2	A709	1	47		3	4				4843.65				7008.67						601								#VALUE!	8
A709308202	A7093082	2015	1	1	2	A709	2	37		4	4	4	7	8397.7	4843.65	16795.4		18436	8851.31	20040.4			37967.6		601	28.6	28.6	28.6	28.6	28.6	1.38505	28.6	1.38505	6	159.3	52.4	70.1	20.649
A709308203	A7093082	2015	1	1	2	A709	1	12		4	4				4843.65				4414.2						601								#VALUE!	1
A709308204	A7093082	2015	1	1	2	A709	2	8		4	4				4843.65				5013.38						601								#VALUE!
A709318301	A7093183	2015	1	1	2	A709	2	51		1	1				4843.65				4772.85						601								#VALUE!	9
A709318302	A7093183	2015	1	1	2	A709	2	78		2	1				4843.65				4213.59						601								#VALUE!	15
A709318303	A7093183	2015	1	1	2	A709	2	24		1	1	4	6	7621.67	4843.65	15243.3		14225.7	7586.6	16295.4			15495.5		601	25.8	22.3	25.8	25.8	25.8	0.870262	25.8	0.870262	3	165.6	81.3	90.4	29.6463
A709318304	A7093183	2015	1	1	2	A709	1	22		1	1	3	7	7081.32	4843.65	14162.6		19095.4	8844.28	21973.5			21795.8		601	43.8	45.8	45.8	45.8	45.8	1.95302	43.8	1.86773	3	174	71	77.1	23.4509
A709326401	A7093264	2015	1	1	2	A709	1	64		4	4	3	5	2163.47	4843.65	4326.95	5596.46		4708.68	4143.31		6046.03			601	37.1	31.9	37.1	37.1	37.1	1.72087	37.1	1.72087	11	172.7	64.3	83.4	21.5589
A709326402	A7093264	2015	1	1	2	A709	2	58		4	4	2	3	1777.48	4843.65	3554.96	5166.88	27476	3803.27	4712.85	26632.6	5504.31	29348.8	29455.3	601	27.5	27.4	27.5	27.5	27.5	1.32887	27.5	1.32887	10	157.6	51.4	67.6	20.6943
A709326403	A7093264	2015	1	1	2	A709	1	34		4	4	4	2	4492.13	4843.65	8984.25			8936.48	16870.2					601	41	39.2	41	41			41	#VALUE!	5		83	84.2
A709330401	A7093304	2015	1	1	2	A709	1	34		3	4	4	2	4492.13	4843.65	8984.25			8936.48	24835.2					601	43.2	40.6	43.2	43.2	43.2	1.61153	43.2	1.61153	5	178.8	85.7	94	26.8069
A709330402	A7093304	2015	1	1	2	A709	2	33		3	4	4	1	2949.58	4843.65	5899.16			6135.26	11808.2					601	29.1	27.1	29.1	29.1	29.1	1.42974	29.1	1.42974	5	160.3	52.3	75.2	20.3533
A709330403	A7093304	2015	1	1	2	A709	2	3	39	3	4				4843.65				7980.84						601								#VALUE!
A709334401	A7093344	2015	1	1	2	A709	2	60		4	4	3	7	1430.62	4843.65	2861.25	6111.69		3111.3	3956.69		6528.87			601	30.7	27.4	30.7	30.7	30.7	1.2085	30.7	1.2085	11	153.3	59.7	86	25.4033
A709334403	A7093344	2015	1	1	2	A709	2	32		4	4	4	7	2949.58	4843.65	5899.16			6135.26	7872.15					601	27.8	28.7	28.7	28.7	28.7	1.61313	27.8	1.56254	5	166.8	49.5	67.5	17.7915
A710209501	A7102095	2015	1	1	2	A710	1	42		3	4	4	2	3251.9	4716.2	6503.8	10224.9		7681.75	10835.8		12989.2			601	42.7	40.4	42.7	42.7	42.7	1.51775	42.7	1.51775	7	185.3	96.6	101.7	28.1337
A710209502	A7102095	2015	1	1	2	A710	2	40		3	4	4	7	2549.27	4716.2	5098.54	8104.78	24788.8	5303.93	6554.15	33666.2	8227.47	23341.4	36723.7	601	27.1	25.4	27.1	27.1	27.1	1.23955	27.1	1.23955	7	160.9	56.6	69.7	21.8627
A710209503	A7102095	2015	1	1	2	A710	2	8		4	4	1		2464.53	4716.2	4929.06		14605.1	4881.46	5113.73			10133.2		601								#VALUE!		137.8	30.5	54.3	16.0621
A710209504	A7102095	2015	1	1	2	A710	1	7		4	4	1		2919.26	4716.2	5838.53			5070.13	6132.11					601								#VALUE!		129.7	26.2	57.7	15.5748
A710211501	A7102115	2015	1	1	2	A710	2	74		4	4	4	7	1151.62	4716.2	2303.24	5950.87		2380.42	3852.58		6357.08			601	19.2	16.1	19.2	19.2	19.2	0.741868	19.2	0.741868	14	158.6	65.1	87.3	25.8806
A710213501	A7102135	2015	1	1	2	A710	1	37		4	4	4	1	4547.88	4716.2	9095.77			11180.3	12312.8					601	51.9	43.8	51.9	51.9	51.9	2.10414	51.9	2.10414	6	169.9	71.2	80.8	24.6657
A710213502	A7102135	2015	1	1	2	A710	2	38		4	4	4	7	4088.37	4716.2	8176.73		17950.9	8618.4	7003.71			13863.2		601	27.2	29.1	29.1	29.1	29.1	1.41705	29.1	1.41705	6	177.5	64.7	73.1	20.5356
A710213503	A7102135	2015	1	1	2	A710	1	6	81	4	4	1		2919.26	4716.2	5838.53		8812.83	5070.13	6132.11			9140.41		601								#VALUE!		131.7	26.3	56.1	15.163
A710225601	A7102256	2015	1	1	2	A710	1	55		4	4	4	2	2771.13	4716.2	5542.27	14886.1		6354.2	6073.3		16720.4			601	32.9	32.2	32.9	32.9	32.9	1.40868	32.2	1.37871	10	169.5	67.1	84.9	23.3552
A710225602	A7102256	2015	1	1	2	A710	2	52		4	4			2210.71	4716.2	4421.42		22606.5	4647.26	5134.77			23226.8		601	19.6	15.3	19.6	19.6	19.6	0.916106	19.6	0.916106	9	155.6	51.8	73	21.3949
A710227602	A7102276	2015	1	1	2	A710	2	54		3	4	4	2	3316.07	4716.2	6632.13	11743.7		6970.89	7702.16		12699.4			601	24.8	26.1	26.1	26.1	26.1	1.21641	24.8	1.15582	9	152.5	49.9	68.9	21.4566
A710227603	A7102276	2015	1	1	2	A710	2	26		3	4	4	1	4956.46	4716.2	9912.92		23596.6	11363.4	14161.1			26166		601	22	26.2	26.2	26.2	26.2	1.1174	22	0.938277	4	160.1	60.1	67.2	23.4472
A710229701	A7102297	2015	1	1	2	A710	1	44		3	4	4	1	3251.9	4716.2	6503.8	10224.9		11522.6	16253.7		12989.2			601	41.3	42.3	42.3	42.3	42.3	1.79994	41.3	1.75739	7	169.1	67.2	79.9	23.5008
A710229702	A7102297	2015	1	1	2	A710	2	42		3	4	4	7	2549.27	4716.2	5098.54	8104.78	24788.8	7955.89	9831.23	33666.2	8227.47	35012.1	36723.7	601	19.6	20.6	20.6	20.6	20.6	1.0044	20.6	1.0044	7	172.6	61.1	81	20.5097
A710231701	A7102317	2015	1	1	2	A710	1	71		3	2	4	7	1063.59	4716.2	2127.17	5449.2	9604.34	2545.57	4034.28	15335.9	5886.94	10450	16706.1	601	37.2	30.7	37.2	37.2	37.2	1.35284	37.2	1.35284	14	160.8	71.1	100	27.4978
A710239701	A7102397	2015	1	1	2	A710	1	70						2127.17	4716.2	4254.34			5091.15	8068.56					601	37.5	23.5	37.5	37.5	37.5	1.62712	37.5	1.62712	14	160	59	79.3	23.0469
A710245801	A7102458	2015	1	1	2	A710	2	50		3	4	4	2	2210.71	4716.2	4421.42	5871.83		4647.26	5134.77		6349.71			601	26.8	25.5	26.8	26.8	26.8	1.11989	26.8	1.11989	9	159	60.5	78	23.931
A710245803	A7102458	2015	1	1	2	A710	1	11		3	4	1		2497.87	4716.2	4995.75			4298.04	5071.49					601	14.3	14.7	14.7	14.7	14.7	0.796183	14.3	0.774519	1	149.2	41.1	72	18.4631
A710247802	A7102478	2015	1	1	2	A710	2	48		2	3	4	1	3813.07	4716.2	7626.14	10843.6		7198.86	8705.12		11208.3			601	20.9	25.1	25.1	25.1	25.1	1.15137	20.9	0.958709	8	153.7	51.5	72.4	21.8002
A710247803	A7102478	2015	1	1	2	A710	1	49		2	3	4	2	4475.47	4716.2	8950.94	18364.9	39498.1	8530.31	20458.9	39700.8	23716.2	38150.7	48787	601	48.5	43.3	48.5	48.5	48.5	2.21112	48.5	2.21112	8	173.2	65.8	76.3	21.9346
A710247804	A7102478	2015	1	1	2	A710	2	20		2	3	3	3	4947.41	4716.2	9894.83			9233.72	11899.9					601	23.4	17.6	23.4	23.4	23.4	1.04899	23.4	1.04899	3	151.5	51.2	72.8	22.3072
A710247805	A7102478	2015	1	1	2	A710	2	17		3	3				4716.2				7173.96						601								#VALUE!	2
A710247806	A7102478	2015	1	1	2	A710	1	11		2	3	1		2497.87	4716.2	4995.75		18456.8	4298.04	7607.24			17727.2		601	15.9	14.3	15.9	15.9	15.9	0.823393	15.9	0.823393	1	145	40.6	63.8	19.3103
A710253801	A7102538	2015	1	1	2	A710	2	59		3	4	3	3	2596.06	4716.2	5192.12	5030.93		5554.78	6883.27		5359.47			601	24.5	22.9	24.5	24.5	24.5	1.12907	24.5	1.12907	10	166.7	60.3	77	21.6993
A710253802	A7102538	2015	1	1	2	A710	1	63		3	4	4	7	3159.82	4716.2	6319.64	5449.2	28813	6877.17	6051.42	30671.8	5886.94	31350.1	33412.1	601	25.2	25.7	25.7	25.7	25.7	0.920328	25.2	0.902423	11	166.7	77.6	98.6	27.9248
A710267901	A7102679	2015	1	1	2	A710	2	67		2	2	1	7	1159.5	4716.2	2319.01		13929	2355.62	3852.58			15133.7		601	29.6	15.4	29.6	29.6	29.6	1.05811	29.6	1.05811	12	152.9	65.4	90.2	27.9745
A710270001	A7102700	2015	1	1	2	A710	1	37		3	3	4	2	4547.88	4716.2	9095.77		20868.8	11180.3	12312.8			23460		601	42.2	35.1	42.2	42.2	42.2	1.76409	42.2	1.76409	6	176	74.1	81.4	23.9217
A710270002	A7102700	2015	1	1	2	A710	2	35		3	3	4	1	4088.37	4716.2	8176.73			8618.4	7003.71					601	28.4	28.8	28.8	28.8	28.8	1.41869	28.4	1.39898	6	164.3	54.8	68.2	20.3004
A710270003	A7102700	2015	1	1	2	A710	1	4	58	3	3	1		1847.52	4716.2	3695.03			4094.59	5705.82					601								#VALUE!		107.6	17.4	47.5	15.0288
A710270004	A7102700	2015	1	1	2	A710	1	2	31	3	3	1		1847.52	4716.2	3695.03			4094.59	5705.82					601								#VALUE!		93.2	13.8	46.4	15.8872
A710286101	A7102861	2015	1	1	2	A710	2	46		3	3	3	7	2859.8	4716.2	5719.61	7229.08		5759.09	5803.42		7472.23			601	23.6	21.3	23.6	23.6	23.6	1.21823	23.6	1.21823	8	157.9	48.3	66.1	19.3724
A710286102	A7102861	2015	1	1	2	A710	1	45		3	3	4	2	3356.6	4716.2	6713.2	12243.3		6824.25	13639.2		15810.8			601	42.5	39.4	42.5	42.5	42.5	1.56473	42.5	1.56473	8	168.7	77.3	86.8	27.1612
A710286103	A7102861	2015	1	1	2	A710	1	18		3	3	2	7	3678.06	4716.2	7356.12			8437.87	8394.01					601	33.9	32.5	33.9	33.9	33.9	1.69784	33.9	1.69784	2	169.7	57.5	64.5	19.9666
A710286104	A7102861	2015	1	1	2	A710	1	12		3	3	1		2497.87	4716.2	4995.75			4298.04	5071.49					601	14.3	16.6	16.6	16.6	16.6	1.01125	14.3	0.871139	1	162.6	43.4	59.6	16.4153
A710288101	A7102881	2015	1	1	2	A710	2	45		3	4	4	1	2859.8	4716.2	5719.61	7229.08		8638.63	8705.12		7472.23			601	24.9	21.9	24.9	24.9	24.9	1.07232	24.9	1.07232	8	159.4	59	75.7	23.2207
A710288103	A7102881	2015	1	1	2	A710	2	13		4	4	1		2639.07	4716.2	5278.15		8859.9	7333.21	9245.67			17823.4		601	19.2	17.4	19.2	19.2	19.2	1.25409	19.2	1.25409	1	159.4	38.9	55.8	15.3099
A710288104	A7102881	2015	1	1	2	A710	1	19		4	4	3	7	3678.06	4716.2	7356.12									601	41.9	44.9	44.9	44.9	44.9	2.11616	41.9	1.97476	2	186.5	73.8	75.8	21.2177
A710292101	A7102921	2015	1	1	2	A710	1	51				4	1	7312.22	4716.2	14624.4		26327.6	13770.3	10257.8			29088.8		601	39.4	31.4	39.4	39.4	39.4	1.33808	39.4	1.33808	9	168.7	83.8	98	29.4452
A710292102	A7102921	2015	1	1	2	A710	2	51				4	3	2210.71	4716.2	4421.42	11743.7		4647.26	5134.77		12699.4			601	22.2	23	23	23	23	1.03215	22.2	0.996251	9	153.2	52.3	72.2	22.2835
A710298201	A7102982	2015	1	1	2	A710	1	45		4	4	4	2	5034.9	4716.2	10069.8	18364.9		6824.25	16367.1		23716.2			601	44.5	45.6	45.6	45.6	45.6	1.66325	44.5	1.62313	8	163.4	73.2	91.9	27.4162
A710298202	A7102982	2015	1	1	2	A710	2	45		4	4				4716.2				5759.09						601								#VALUE!	8
A710298203	A7102982	2015	1	1	2	A710	1	11		4	4	1		2497.87	4716.2	4995.75			4298.04	6085.79					601								#VALUE!	1	146.2	52.4	73.5	24.5153
A710298204	A7102982	2015	1	1	2	A710	2	17		4	4	2	7	2729.34	4716.2	5458.67			5739.17	9311.52					601	29	25.9	29	29	29	1.46587	29	1.46587	2	157.7	49.2	62	19.7834
A710298205	A7102982	2015	1	1	2	A710	2	18		4	4	2	7	2729.34	4716.2	5458.67		26018.1	5739.17	9311.52			36962.8		601	29.7	28.4	29.7	29.7	29.7	1.32887	29.7	1.32887	2	156.3	54.6	75.1	22.3499
A710298206	A7102982	2015	1	1	2	A710	2	71		4	4	1	7	1727.43	4716.2	3454.86	8926.31		2380.42	4623.09		9535.61			601	22.6	23.3	23.3	23.3	23.3	0.775348	22.6	0.752054	14	140	58.9	88.5	30.051
A710322401	A7103224	2015	1	1	2	A710	1	75		4	4	3	7	2729.88	4716.2	5459.76			4989.7	6051.42					601	34.6	37.6	37.6	37.6	37.6	1.5445	34.6	1.42127	15	177.5	76.7	89.2	24.3444
A710322402	A7103224	2015	1	1	2	A710	2	68		4	4	2	7	1739.26	4716.2	3478.51	17852.6	41786.9	3533.43	5778.87	63717.5	19071.2	45401.1	71294.6	601	26.1	21.9	26.1	26.1	26.1	1.23793	26.1	1.23793	12	158.4	52.9	70.6	21.0836
A711213501	A7112135	2015	1	1	1	A711	1	68		4	4	4	7	1242.01	3871.15	2484.02	4472.82		2727.11	3311.42		4832.13			612	35.8	30.8	35.8	35.8	35.8	1.59052	35.8	1.59052	12	165.7	61.8	83.1	22.5083
A711213502	A7112135	2015	1	1	1	A711	2	62		4	4	4	7	1143.39	3871.15	2286.77	4884.6	22866.4	2486.62	3162.28	34867.1	5218.02	24844.1	39013.4	612	23.3	21.6	23.3	23.3	23.3	1.00521	23.3	1.00521	11	164.6	62.8	80	23.1793
A711219602	A7112196	2015	1	1	1	A711	2	45		3	3	4	2	3521.08	3871.15	7042.16	11867.6		9454.36	9527.13		12266.7			612	28.4	27.4	28.4	28.4	28.4	1.2202	28.4	1.2202	8	164	62.6	80.1	23.2748
A711219603	A7112196	2015	1	1	1	A711	1	19		3	3	3	7	4528.55	3871.15	9057.09			13852	13780					612	39.2	32.2	39.2	39.2	39.2	2.02357	39.2	2.02357	2	183.6	65.3	72.8	19.3717
A711227601	A7112276	2015	1	1	1	A711	2	77		4	3	1	7	2430.33	3871.15	4860.66	7326.9		4209.5	5270.46		7827.03			612	24.6	23.2	24.6	24.6	24.6	0.929696	24.6	0.929696	15	159.6	67.4	88	26.4603
A711227602	A7112276	2015	1	1	1	A711	2	43		2	3	4	1	3138.74	3871.15	6277.49	9978.86	30520.7	5441.97	8966.31	41450.9	10129.9	47897.8	45215.3	612	30.7	27.8	30.7	30.7	30.7	1.06341	30.7	1.06341	7	167.4	80.9	89.5	28.8694
A711227603	A7112276	2015	1	1	1	A711	1	49		2	3				3871.15				7001.86						612								#VALUE!	8
A711227604	A7112276	2015	1	1	1	A711	1	18		3	3	2	3	3019.03	3871.15	6038.06		15190.1							612	38.1	31.7	38.1	38.1	38.1	1.80768	38.1	1.80768	2	174.8	64.4	72.7	21.0767
A711227605	A7112276	2015	1	1	1	A711	2	16		3	3	2	7	2240.3	3871.15	4480.59			5888.54	10615.4					612	21.9	22	22	22	22	0.998488	21.9	0.99395	2	163.5	58.9	67.7	22.0333
A711235701	A7112357	2015	1	1	1	A711	1	51		2	3	3	1	12004	3871.15	24008.1	8632.13								612	42.8	39.2	42.8	42.8	42.8	1.80244	42.8	1.80244	9	169.1	67.9	87.6	23.7456
A711235702	A7112357	2015	1	1	1	A711	2	44		2	3	3	2	4184.99	3871.15	8369.98	6652.57								612	28	23.2	28	28	28	1.37622	23.2	1.1403	7	161.4	53	69	20.3455
A711241801	A7112418	2015	1	1	1	A711	1	50		2	2	3	7	6002.02	3871.15	12004									612	39.9	33.9	39.9	39.9	39.9	1.30805	39.9	1.30805	9	178.6	97.3	112.2	30.5035
A711241802	A7112418	2015	1	1	1	A711	2	49		2	2	3	3	2347.39	3871.15	4694.77	11867.6								612	21.7	16.9	21.7	21.7	21.7	0.932814	21.7	0.932814	8	148.5	51.3	76.8	23.2629
A711247801	A7112478	2015	1	1	1	A711	1	39		4	4	4	1	3733	3871.15	7465.99		17129.5	9177	10106.6			19256.5		612	42.3	41.1	42.3	42.3	42.3	1.85362	42.3	1.85362	6	179.1	73.2	88.5	22.8202
A711247802	A7112478	2015	1	1	1	A711	2	33		4	4	4	7	2357.37	3871.15	4714.74			4903.44	6291.6					612	26.7	25.9	26.7	26.7	26.7	1.12426	26.7	1.12426	5	164.8	64.5	91.2	23.749
A711247803	A7112478	2015	1	1	1	A711	2	2	30	4	4	1		2792.63	3871.15	5585.27			6378.46	5108.47					612								#VALUE!		91.1	12.2	43.7	14.7002
A711251801	A7112518	2015	1	1	1	A711	1	55		2	3	3	1	2274.6	3871.15	4549.21	6109.4		5215.66	4985.09		6862.24			612	38.5	36.9	38.5	38.5	38.5	1.54259	38.5	1.54259	10	162	65.5	83.4	24.9581
A711257901	A7112579	2015	1	1	1	A711	2	58		1	2	2	3	1420.6	3871.15	2841.2	4129.49	10979.7	4559.48	5649.93	21285.4	8798.34	11728.1	23541.4	612	25.5	23.5	25.5	25.5	25.5	1.09053	25.5	1.09053	10	157.9	58.3	82.6	23.3832
A711257902	A7112579	2015	1	1	1	A711	1	58		1	2	3	3	2274.6	3871.15	4549.21	6109.4								612	40	38.8	40	40	40	1.50617	40	1.50617	10	169.5	76.3	91.7	26.5574
A711257903	A7112579	2015	1	1	1	A711	1	26		1	2	3	5	2559.46	3871.15	5118.92		8754.65	8410.31	12902.4			10209.2		612	48.6	42.4	48.6	48.6	48.6	1.55701	48.6	1.55701	4	178.9	99.9	99.9	31.2137
A711261901	A7112619	2015	1	1	1	A711	2	46		4	4	4	1	2347.39	3871.15	4694.77	5933.78		7090.77	6351.42		12266.7			612	26.1	22.6	26.1	26.1	26.1	1.25762	26.1	1.25762	8	162.2	54.6	73.8	20.7535
A711261902	A7112619	2015	1	1	1	A711	1	45		4	4	4	2	2755.17	3871.15	5510.34	10049.5	16210.5			21724.8				612	43.5	39.4	43.5	43.5	43.5	1.49148	43.5	1.49148	8	169	83.3	83.2	29.1656
A711261903	A7112619	2015	1	1	1	A711	1	12		4	4	1		2050.31	3871.15	4100.61			5291.89	5550.38					612	22.7	20.7	22.7	22.7	22.7	0.873499	22.7	0.873499	1	155.7	63	81.7	25.9874
A711261904	A7112619	2015	1	1	1	A711	1	9		4	4	1		2396.19	3871.15	4792.38		14467.5	4161.67	6711.15			20007		612								#VALUE!		137.3	41.8	71.6	22.1735
A711274001	A7112740	2015	1	1	1	A711	2	55		4	4				3871.15				3039.66						612								#VALUE!	10
A711274002	A7112740	2015	1	1	1	A711	1	59		4	4	4	1	4549.21	3871.15	9098.41	12218.8	12875.6	5215.66	9970.19	18289.2	13724.5	14038.7	20004.2	612	32.4	31.2	32.4	32.4	32.4	1.1928	32.4	1.1928	10	167.6	76.3	93.3	27.1629
A711284101	A7112841	2015	1	1	1	A711	1	35		3	3	4	1	3733	3871.15	7465.99		17129.5	9177	10106.6			19256.5		612	47.9	46.5	47.9	47.9	47.9	1.50324	47.9	1.50324	6	181.7	105.2	102.8	31.8644
A711284102	A7112841	2015	1	1	1	A711	2	34		3	3	4	1	2357.37	3871.15	4714.74			4903.44	6291.6					612	22.8	20.9	22.8	22.8	22.8	1.0643	22.8	1.0643	5	155.5	51.8	69.9	21.4224
A711292101	A7112921	2015	1	1	1	A711	1	72		2	2	3	7	873.013	3871.15	1746.03	4472.82		2089.46	3311.42		4832.13			612	33.5	32.5	33.5	33.5	33.5	1.35488	32.5	1.31443	14	179.2	79.4	101.1	24.7255
A711292102	A7112921	2015	1	1	1	A711	2	68		2	2		5	951.745	3871.15	1903.49	4884.6	22866.4	1933.54	3162.28	34867.1	5218.02	24844.1	39013.4	612	24.1	15.7	24.1	24.1	24.1	1.1749	24.1	1.1749	12	163.3	54.7	76	20.5123
A711296201	A7112962	2015	1	1	1	A711	1	44		3	4	4	1	2669.23	3871.15	5338.45	8392.84		6305.34	8894.24		10661.8			612	40	41	41	41	41	1.17327	40	1.14465	7	174	105.8	106.5	34.9452
A711296202	A7112962	2015	1	1	1	A711	2	41		3	4	4	7	2092.5	3871.15	4184.99	6652.57	20347.1	4353.57	5379.78	27633.9	6753.28	19159.1	30143.6	612	27.5	22.2	27.5	27.5	27.5	1.52562	27.5	1.52562	7	168.7	51.3	66.3	18.0255
A711296203	A7112962	2015	1	1	1	A711	2	12		4	4	1		2166.21	3871.15	4332.41		14544.8	4012.83	5059.36			9753.2		612	25.3	22.8	25.3	25.3	25.3	1.21241	25.3	1.21241	1	162.2	54.9	69.8	20.8675
A711296204	A7112962	2015	1	1	1	A711	1	7		4	4	1		2396.19	3871.15	4792.38			4161.67	5033.36					612								#VALUE!		132.5	28.7	60.4	16.3475
A711298202	A7112982	2015	1	1	1	A711	2	77		2	1	1	7	3240.44	3871.15	6480.88	9769.2		6735.2	6324.55		10436			612	16.2	16.9	16.9	16.9	16.9	0.624991	16.2	0.599104	15	151.3	61.9	93.4	27.0404
A711316302	A7113163	2015	1	1	1	A711	2	31		4	4	4	7	4714.74	3871.15	9429.48		16687.6	9806.88	9437.4			17245.3		612	29	27.8	29	29	29	1.66338	29	1.66338	5	166.1	48.1	64.9	17.4344
A711316303	A7113163	2015	1	1	1	A711	2	1	16	4	4	1		2792.63	3871.15	5585.27			6378.46	7662.71					612								#VALUE!		79.2	9.6	42.3	15.3046
A711320301	A7113203	2015	1	1	1	A711	2	75		3	2	1	6	1620.22	3871.15	3240.44	4884.6		3367.6	3162.28		5218.02			612	25.7	23.3	25.7	25.7	25.7	0.964401	25.7	0.964401	15	154	63.2	101.3	26.6487
A711324401	A7113244	2015	1	1	1	A711	2	34		1	2	4	2	2357.37	3871.15	4714.74		8343.79	9806.88	12583.2			17245.3		612	26.5	26.4	26.5	26.5	26.5	0.993516	26.5	0.993516	5	166	73.5	87.1	26.673
A711324402	A7113244	2015	1	1	1	A711	2	20		1	2	3	7	3045.7	3871.15	6091.41		5684.74							612	24.1	23.7	24.1	24.1	24.1	1.57021	24.1	1.57021	3	166.6	42.6	61.7	15.3483
A711326401	A7113264	2015	1	1	1	A711	2	48		1	2	3	6	2347.39	3871.15	4694.77			4727.18	4763.56					612	19.9	22.3	22.3	22.3	22.3	1.0225	19.9	0.912452	8	155.3	52.6	72.7	21.8094
A711326402	A7113264	2015	1	1	1	A711	2	24		1	2	4	7	3045.7	3871.15	6091.41		11369.5	6063.38	6511.81			12384.3		612	15.7	14.5	15.7	15.7	15.7	0.801639	15.7	0.801639	3	160.1	50.2	67	19.5849
A712207502	A7122075	2015	1	1	2	A712	2	50		3	3	3	6	9064.2	8499.32	18128.4	21163.9								601	16.4	21.9	21.9	21.9	21.9	0.985174	16.4	0.737756	9	154.7	53.2	79	22.2296
A712219601	A7122196	2015	1	1	2	A712	2	60		4	4			7531.09	8499.32	15062.2			16378.5	20017.7					601								#VALUE!	11	157.8	56.9	86.9	22.8506
A712223601	A7122236	2015	1	1	2	A712	1	35		4	4	4	2	8195.99	8499.32	16392		18804.4							601	43.8	44.9	44.9	44.9	44.9	1.83257	43.8	1.78767	6	171.9	72.4	85	24.5012
A712223602	A7122236	2015	1	1	2	A712	2	29		4	4	4	1	5954.87	8499.32	11909.7		14174.9	19138.3	21062.8			31436.8		601	28	23.7	28	28	28	1.31109	28	1.31109	4	163.8	57.3	76.6	21.3563
A712243801	A7122438	2015	1	1	2	A712	1	50		3	4	4	2	12168.6	8499.32	24337.2		51907.6	23964.7	21660.1			52422.6		601	35.1	40.7	40.7	40.7	40.7	1.85665	35.1	1.60119	9	171.4	64.4	77.4	21.9212
A712243802	A7122438	2015	1	1	2	A712	2	48		4	4	4	1	5153.81	8499.32	10307.6									601	24.4	17	24.4	24.4	24.4	0.958995	24.4	0.958995	8	158.6	64	89.7	25.4433
A712243803	A7122438	2015	1	1	2	A712	2	21		4	4	3	1	6687	8499.32	13374			17750	19062.7					601	23.4	23.4	23.4	23.4	23.4	1.11124	23.4	1.11124	3	162.2	55.4	68.2	21.0576
A712243804	A7122438	2015	1	1	2	A712	2	14		4	4	1		4756.02	8499.32	9512.04		15966.9	11747.2	14810.8			21413.7		601	19	20.5	20.5	20.5	20.5	0.89087	19	0.825684	1	165.2	62.8	71.6	23.0112
A712253801	A7122538	2015	1	1	2	A712	1	74		1	1	1	7	7666.98	8499.32	15334	22231.2		11468.8	20055.3		25211.5			601	34.6	27.7	34.6	34.6	34.6	1.42969	34.6	1.42969	14	161.6	63.2	94.1	24.2011
A712253802	A7122538	2015	1	1	2	A712	2	67		1	1				8499.32				10613						601								#VALUE!	12
A712290101	A7122901	2015	1	1	2	A712	1	75		4	3	1	7	6559.55	8499.32	13119.1	19640.6		11989.6	14540.8		21218.4			601	28.9	29.9	29.9	29.9	29.9	1.27425	28.9	1.23164	15	158.3	58.8	85.8	23.4647
A712290102	A7122901	2015	1	1	2	A712	2	72		4	3	1	7	4150.79	8499.32	8301.58	21448.8		8579.76	13885.9		22912.9			601	22.9	23.7	23.7	23.7	23.7	0.999942	23.7	0.999942	14	151.5	54.4	84.1	23.7014
A712298201	A7122982	2015	1	1	2	A712	1	66		4	4	4	7	2726.9	8499.32	5453.8	9820.3		5987.51	7270.4		10609.2			601	29.7	29	29.7	29.7	29.7	1.25786	29.7	1.25786	12	168.2	66.8	78.7	23.6115
A712298202	A7122982	2015	1	1	2	A712	2	63		4	4	3	7	2510.36	8499.32	5020.73	10724.4	50204.4	5459.51	6942.94	74119.4	11456.4	54546.6	85656	601	27.4	27.4	27.4	27.4	27.4	0.964206	27.4	0.964206	11	156.5	69.6	83.2	28.4172
A712310301	A7123103	2015	1	1	2	A712	1	71		4	4	4	7	3833.49	8499.32	7666.98	19640.6		4587.52	14540.8		21218.4			601	27.7	27.7	27.7	27.7	27.7	1.01499	27.7	1.01499	14	169.6	78.5	99.7	27.2909
A712310302	A7123103	2015	1	1	2	A712	2	65		4	4				8499.32				4245.19						601								#VALUE!	12
A712328401	A7123284	2015	1	1	2	A712	1	40		4	4	4	1	5860.43	8499.32	11720.9	18426.9	20994.4	13843.7	19527.8	27958.1	23408.5	23445.8	33381.9	601	41.2	40.3	41.2	41.2	41.2	1.70985	41.2	1.70985	7	175.6	74.3	89.2	24.0957
A712328402	A7123284	2015	1	1	2	A712	2	30		4	4	4	7	5175.73	8499.32	10351.5		18319.2	10765.8	13813.5			18931.5		601	22.4	21.9	22.4	22.4	22.4	1.33368	22.4	1.33368	5	168.7	47.8	68.2	16.7957
A712328403	A7123284	2015	1	1	2	A712	1	3	47	4	4	1		3329.51	8499.32	6659.02			7379.08	10282.8					601								#VALUE!		103.9	18.5	54.8	17.1372
A712328404	A7123284	2015	1	1	2	A712	1	1	12	4	4	1		3329.51	8499.32	6659.02			7379.08	10282.8					601								#VALUE!		75.6	10.4	46.4	18.1966
A712334404	A7123344	2015	1	1	2	A712	1	68		3	2	1	7	8942.5	8499.32	17885	19640.6		19002.9	20055.3		21218.4			601	32.8	28	32.8	32.8	32.8	1.40481	32.8	1.40481	12	161.9	61.2	84.5	23.3484
A712342501	A7123425	2015	1	1	2	A712	1	66		4	4	3	7	5453.8	8499.32	10907.6		50622.3							601	35.8	30.3	35.8	35.8	35.8	1.57237	35.8	1.57237	12	170	65.8	85.2	22.7682
A712342502	A7123425	2015	1	1	2	A712	2	62		4	4	3	7	5020.73	8499.32	10041.5	21448.8		18751.1	20017.7		22912.9			601	25.9	25.9	25.9	25.9	25.9	1.0486	25.9	1.0486	11	159.2	62.6	83.6	24.6995
A712352601	A7123526	2015	1	1	2	A712	1	68		4	4	4	3	2726.9	8499.32	5453.8	9820.3		5987.51	7270.4		10609.2			601	35.7	33.8	35.7	35.7	35.7	1.53909	35.7	1.53909	12	161.1	60.2	86.5	23.1956
A712352602	A7123526	2015	1	1	2	A712	2	64		4	4	3	7	2510.36	8499.32	5020.73	10724.4	50204.4	5459.51	6942.94	74119.4	11456.4	54546.6	85656	601	22	20.9	22	22	22	0.952862	22	0.952862	11	155.6	55.9	79.2	23.0883
A712364701	A7123647	2015	1	1	2	A712	1	59		4	4	4	1	4994.01	8499.32	9988.02									601	41.4	35.5	41.4	41.4	41.4	1.53096	41.4	1.53096	10	175.3	83.1	99.5	27.0419
A712364702	A7123647	2015	1	1	2	A712	2	56		4	4	4	7	3119	8499.32	6238	18133	32142	8898.3	11026.4	46733.2	19317.2	34333	51686.3	601	21.5	23	23	23	23	0.793055	21.5	0.741334	10	158	72.4	98.6	29.0018
A712364703	A7123647	2015	1	1	2	A712	1	32		4	4	4	7	7882.49	8499.32	15765			19602.9	24835.2					601	41.4	38.8	41.4	41.4	41.4	1.39399	41.4	1.39399	5	176.1	92.1	101.2	29.6989
A712364704	A7123647	2015	1	1	2	A712	2	30		4	4	4	2	5175.73	8499.32	10351.5		36638.4	14354.3	18418			37863.1		601	29.6	28.4	29.6	29.6	29.6	1.48216	29.6	1.48216	5	168.2	56.5	67.4	19.9708
A712392901	A7123929	2015	1	1	2	A712	1	63		4	4	4	1	3796.32	8499.32	7592.65	19640.6	34617	8262.48	7270.4	55275.3	21218.4	37665.1	60213.8	601	34.6	31.6	34.6	34.6	34.6	1.45711	34.6	1.45711	11	169.1	67.9	87	23.7456
A712392902	A7123929	2015	1	1	2	A712	2	58		4	4	4	7	3119	8499.32	6238			6673.72	8269.81					601	24.9	22.3	24.9	24.9	24.9	1.19409	24.9	1.19409	10	157	51.4	79	20.8528
A712405003	A7124050	2015	1	1	2	A712	2	29		1	1	4	7	8965.2	8499.32	17930.4		28349.8							601	24.5	17.6	24.5	24.5	24.5	1.24996	24.5	1.24996	4	156	47.7	71.2	19.6006
A712405004	A7124050	2015	1	1	2	A712	2	1	18	1	1	1		6131.38	8499.32	12262.8									601								#VALUE!		80.1	10.7	44.2	16.677
A712423101	A7124231	2015	1	1	2	A712	1	80		4	4	4	1	3279.78	8499.32	6559.55			5994.81	7270.4					601	30	29.1	30	30	30	1.12509	30	1.12509	16	167.6	74.9	97.3	26.6645
A712423102	A7124231	2015	1	1	2	A712	2	74		4	4	1	7	2075.4	8499.32	4150.79	14299.2		4289.88	6942.94		15275.2			601	21	17.4	21	21	21	0.912754	21	0.912754	14	157.4	57	84	23.0073
A712423103	A7124231	2015	1	1	2	A712	1	49		3	4	4	1	6049.12	8499.32	12098.2	24121.3		12298.4	22622.3		28454.6			601	44.8	43.7	44.8	44.8	44.8	1.80195	44.8	1.80195	8	176.1	77.1	90.9	24.862
A712423104	A7124231	2015	1	1	2	A712	2	46		3	4	4	1	5153.81	8499.32	10307.6	17370.6	50123.1	10378.8	10458.7	71904.2	17954.8	55115.8	84001.3	601	23.3	21.1	23.3	23.3	23.3	1.03284	23.3	1.03284	8	156	54.9	80.9	22.5592
A712423105	A7124231	2015	1	1	2	A712	1	18		3	4	3	7	6628.44	8499.32	13256.9		49722.7	15206.3	15127.3			45300.6		601	38.6	35.2	38.6	38.6	38.6	1.86986	38.6	1.86986	2	171.9	61	73.4	20.6433
A712423106	A7124231	2015	1	1	2	A712	1	14		3	4	1		4501.56	8499.32	9003.11			7745.74	9139.62					601	24.5	25	25	25	25	1.11073	25	1.11073	1	171.5	66.2	77.7	22.5076
A712423107	A7124231	2015	1	1	2	A712	2	7		3	4	1		4441.46	8499.32	8882.93			8797.15	9215.74					601								#VALUE!		123.4	22.9	51.5	15.0385
A713207502	A7132075	2015	1	1	1	A713	2	58		1	2	1	7	4025.03	5484.14	8050.07		20739.4	8612.36	10672.1			22153.1		612	28.8	21.9	28.8	28.8	28.8	1.03549	28.8	1.03549	10	151.1	63.5	85	27.8128
A713215601	A7132156	2015	1	1	1	A713	1	77		3	1			2116.26	5484.14	4232.51			3868.12	4691.18					612	22.5	24	24	24	24	0.977587	22.5	0.916488	15	169.7	70.7	98.2	24.5502
A713215602	A7132156	2015	1	1	1	A713	2	75		3	1	2	7	2295.31	5484.14	4590.62	13839.7		4770.77	4479.89		14784.4			612	23.9	20.7	23.9	23.9	23.9	0.732647	23.9	0.732647	15	146.8	70.3	107.4	32.6214
A713225602	A7132256	2015	1	1	1	A713	2	44		2	3	3	3	5928.74	5484.14	11857.5	18849	28825.1	9251.34	11432	39148	19134.3	20356.6	42703.4	612	20.6	25.1	25.1	25.1	25.1	0.835908	20.6	0.686044	7	155.6	72.7	94.6	30.0272
A713225604	A7132256	2015	1	1	1	A713	1	16		3	3	2	7	4276.96	5484.14	8553.92		10759.7	14717.7	14641.2			12527.1		612	41.4	36.9	41.4	41.4	41.4	2.29345	41.4	2.29345	2	181.4	59.4	66.7	18.0514
A713237701	A7132377	2015	1	1	1	A713	1	23		1	1	3	3	4008.85	5484.14	8017.69		10810.2	19454.6	21973.5			24677.8		612	47.5	44.2	47.5	47.5	47.5	1.88528	44.2	1.7543	3	176.4	78.4	90.2	25.1953
A713247801	A7132478	2015	1	1	1	A713	1	48		1	1	3	7	3903.16	5484.14	7806.31	14236.8		7935.44	15860.1		18385.2			612	46.2	42.1	46.2	46.2	46.2	1.52246	46.2	1.52246	8	177.4	95.5	101.8	30.3456
A713247802	A7132478	2015	1	1	1	A713	2	19		1	1	3	7	3173.75	5484.14	6347.51		20169.7	6673.68	9023.09			14327.1		612	18	17.8	18	18	18	0.87981	18	0.87981	2	160.8	52.9	71.1	20.459
A713257901	A7132579	2015	1	1	1	A713	1	56		2	2	3	5	3222.35	5484.14	6444.71	8654.98	18240.5	7388.85	7062.22	25909.7	9721.5	19888.2	28339.2	612	43.2	42	43.2	43.2	43.2	1.59507	43.2	1.59507	10	163.5	72.4	92.3	27.0834
A713257902	A7132579	2015	1	1	1	A713	2	53		1	2	3	6	2570.68	5484.14	5141.36	6827.94		5403.97	5970.87		7383.63			612	26.8	25.7	26.8	26.8	26.8	1.07284	26.8	1.07284	9	152.9	58.4	80.7	24.9803
A713257903	A7132579	2015	1	1	1	A713	2	24		1	2	4	7	4314.75	5484.14	8629.5		16106.8	8589.79	9225.07			17544.5		612	26.4	22.1	26.4	26.4	26.4	1.1991	26.4	1.1991	3	159.2	55.8	72.8	22.0165
A713257904	A7132579	2015	1	1	1	A713	1	22		2	2	3	3	4008.85	5484.14	8017.69			10013.8	13972.9					612	55.8	48.7	55.8	55.8	55.8	2.48148	55.8	2.48148	3	169.1	64.3	75.2	22.4866
A713270001	A7132700	2015	1	1	1	A713	1	41		2	3	3	5	7562.81	5484.14	15125.6	11889.9		8932.57	16800.2		15104.2			612	38.8	36.9	38.8	38.8	38.8	1.28358	38.8	1.28358	7	171.3	88.7	98.3	30.228
A713270002	A7132700	2015	1	1	1	A713	2	39		2	3				5484.14				10021.7						612								#VALUE!	6
A713270003	A7132700	2015	1	1	1	A713	1	12		2	3	1		2904.6	5484.14	5809.2			4997.89	7863.04					612	21.6	19.2	21.6	21.6	21.6	0.825356	21.6	0.825356	1	160.6	67.5	85.2	26.1705
A713270004	A7132700	2015	1	1	1	A713	1	7		2	3	1		3394.6	5484.14	6789.21		20495.6	5895.69	9507.47			28343.3		612								#VALUE!		133.4	32.3	60.7	18.1506
A713276001	A7132760	2015	1	1	1	A713	1	65		4	4	3	5	3519.03	5484.14	7038.06	6336.49	44672.8	3863.4	9382.36	35666	6845.51	48606.4	38852.6	612	41	42.4	42.4	42.4	42.4	1.5599	41	1.5084	12	169.4	78	97.5	27.1811
A713276002	A7132760	2015	1	1	1	A713	2	63		4	4	1	6	3239.59	5484.14	6479.19	6919.85		3522.72	8959.78		7392.2			612	36.4	35.4	36.4	36.4	36.4	1.54928	36.4	1.54928	11	163.1	62.5	84.7	23.4948
A713276004	A7132760	2015	1	1	1	A713	2	35		3	4				5484.14				10021.7						612								#VALUE!	6
A713276006	A7132760	2015	1	1	1	A713	1	29		3	4				5484.14				7943.07						612								#VALUE!	4
A713280001	A7132800	2015	1	1	1	A713	2	80		4	2	1	7	2295.31	5484.14	4590.62			4770.77	4479.89					612	12.3	12.6	12.6	12.6	12.6	0.462688	12.3	0.451672	16	152.1	63	95.8	27.2322
A713280002	A7132800	2015	1	1	1	A713	1	43		1	2			3781.4	5484.14	7562.81		27093	8932.57	12600.2			30256.5		612	50.3	49.6	50.3	50.3	50.3	2.21017	50.3	2.21017	7	183.7	76.8	83.8	22.7585
A713296201	A7132962	2015	1	1	1	A713	2	58		2	2	2	6	4025.03	5484.14	8050.07			8612.36	10672.1					612	26.8	20.7	26.8	26.8	26.8	1.40851	26.8	1.40851	10	157	46.9	70	19.0271
A713304201	A7133042	2015	1	1	1	A713	1	72		3	2	2	7	2473.54	5484.14	4947.07	12673								612	33.5	33.9	33.9	33.9	33.9	1.48894	33.9	1.48894	14	155	54.7	78.3	22.768
A713316302	A7133163	2015	1	1	1	A713	2	52		1	1	1		5141.36	5484.14	10282.7	13655.9								612	21.4	17.4	21.4	21.4	21.4	1.08726	21.4	1.08726	9	150.7	44.7	69.9	19.6825
A713330401	A7133304	2015	1	1	1	A713	1	67		2	2	2	7	1759.51	5484.14	3519.03	12673		3863.4	4691.18		13691			612	42.4	36.5	42.4	42.4	42.4	1.5512	42.4	1.5512	12	154.8	65.5	89	27.3338
A713330402	A7133304	2015	1	1	1	A713	2	66		2	2	1	7	1348.31	5484.14	2696.61			2739.18	4479.89					612	25.9	22.2	25.9	25.9	25.9	1.14412	25.9	1.14412	12	153.3	53.2	78.3	22.6374
A713340501	A7133405	2015	1	1	1	A713	1	56		1	2	2	7	3222.35	5484.14	6444.71	8654.98		7388.85	7062.22		9721.5			612	45.9	43.2	45.9	45.9	45.9	2.04291	45.9	2.04291	10	173.2	67.4	85.3	22.468
A713340502	A7133405	2015	1	1	1	A713	2	53		1	2	1	3	2570.68	5484.14	5141.36	6827.94		5403.97	5970.87		7383.63			612	23.6	21.6	23.6	23.6	23.6	0.774265	23.6	0.774265	9	153.8	72.1	94.1	30.4805
A713340503	A7133405	2015	1	1	1	A713	1	16		1	2	2	7	4276.96	5484.14	8553.92			9811.8	9760.8					612	44.1	43	44.1	44.1	44.1	2.21243	44.1	2.21243	2	169.4	57.2	67.1	19.9328
A713348501	A7133485	2015	1	1	1	A713	1	34		2	3	4	1	5086.13	5484.14	10172.3			10118.2	19101					612	38.8	36.4	38.8	38.8	38.8	1.60479	38.8	1.60479	5	174	73.2	88.9	24.1776
A713348502	A7133485	2015	1	1	1	A713	2	30		2	3	4	2	3339.61	5484.14	6679.21		17730.5	6946.54	8913.1			18323.2		612	26.2	22.2	26.2	26.2	26.2	0.987577	26.2	0.987577	5	162.9	70.4	83.8	26.5296
A713348503	A7133485	2015	1	1	1	A713	2	28		2	3	4	3	3842.35	5484.14	7684.69		13719.4	8809.16	10977.9			15213.3		612	28	26.2	28	28	28	0.967735	26.2	0.905523	4	159.6	73.7	83.7	28.9335
A713356601	A7133566	2015	1	1	1	A713	1	32		1	2	4	2	5086.13	5484.14	10172.3		14157.5	10118.2	19101			19210.7		612	37.1	35.3	37.1	37.1	37.1	1.70178	37.1	1.70178	5	167	60.8	74	21.8007
A713356602	A7133566	2015	1	1	1	A713	2	55		2	2	3	2	2012.52	5484.14	4025.03	5850.11	10369.7	4306.18	5336.04	15077.1	6232.15	11076.6	16675.1	612	25.9	21.1	25.9	25.9	25.9	0.909171	25.9	0.909171	10	149.3	63.5	92.1	28.4875
A713366701	A7133667	2015	1	1	1	A713	1	49		4	4	2	3	3903.16	5484.14	7806.31	24121.3	22964.8	7935.44	15860.1	30776.8	28454.6	29575.2	37820.6	612	43.8	42	43.8	43.8	43.8	1.46606	43.8	1.46606	8	172.5	88.9	97.8	29.8761
A713366702	A7133667	2015	1	1	1	A713	2	48		4	4	2	7	3325.46	5484.14	6650.93			6696.84	6748.38					612	20	19.5	20	20	20	0.883626	20	0.883626	8	155.6	54.8	78.1	22.634
A713366703	A7133667	2015	1	1	1	A713	2	18		4	4	2	7	3173.75	5484.14	6347.51			6673.68	9023.09					612	28.5	30.8	30.8	30.8	30.8	0.967514	30.8	0.967514	2	165.6	87.3	95.5	31.8342
A713366704	A7133667	2015	1	1	1	A713	1	16		4	4	2	7	4276.96	5484.14	8553.92		21519.4	9811.8	9760.8			16702.8		612	40.8	36.1	40.8	40.8	40.8	1.20565	40.8	1.20565	2	174.8	103.4	104.8	33.8406
A713374701	A7133747	2015	1	1	1	A713	1	51		4	4	4	1	8502.86	5484.14	17005.7	12228.8		16012.5	11928		15310.5			612	46.9	45.2	46.9	46.9	46.9	1.89213	46.9	1.89213	9	172.2	73.5	88.9	24.7868
A713374702	A7133747	2015	1	1	1	A713	2	50		4	4	2	3	2570.68	5484.14	5141.36	6827.94		5403.97	5970.87		7383.63			612	25.8	25.9	25.9	25.9	25.9	1.17089	25.8	1.16637	9	156.1	53.9	74.9	22.1199
A714205502	A7142055	2015	1	1	2	A714	2	47		2	3	3	3	3213.87	3975.08	6427.75	12186.2	15594	6472.12	6521.93	22350.3	12596	14729.9	23803.1	601	27.7	24.3	27.7	27.7	27.7	0.918712	27.7	0.918712	8	148.4	66.4	98	30.1509
A714205503	A7142055	2015	1	1	2	A714	1	22		3	3	3	7	3874.33	3975.08	7748.65			9677.75	13504					601	24.3	32	32	32	32	0.919587	24.3	0.698311	3	168.5	98.8	107.7	34.7982
A714205504	A7142055	2015	1	1	2	A714	2	24		2	3	4	2	4169.96	3975.08	8339.92		11674.7	8301.55	8915.51			12716.8		601	23.9	19.7	23.9	23.9	23.9	1.05051	23.9	1.05051	3	155.2	54.8	71	22.7508
A714207501	A7142075	2015	1	1	2	A714	1	32		4	4	4	1	3686.59	3975.08	7373.19		20523.6							601	36.5	34.9	36.5	36.5	36.5	1.48123	36.5	1.48123	5	172	72.9	79.8	24.6417
A714207502	A7142075	2015	1	1	2	A714	2	32		4	4	4	2	2420.66	3975.08	4841.31			10070.2	9690.76					601	23.9	25.1	25.1	25.1	25.1	1.192	23.9	1.13501	5	158.5	52.9	70.9	21.057
A714207503	A7142075	2015	1	1	2	A714	1	3	37	4	4	1		1557.19	3975.08	3114.38			3451.15	7213.79					601								#VALUE!		91.8	12.7	47.3	15.0702
A714215601	A7142156	2015	1	1	2	A714	2	37		4	4	4	1	3445.91	3975.08	6891.82			7264.08	5903.12					601	25.4	24.7	25.4	25.4	25.4	1.2475	25.4	1.2475	6	157.8	50.7	72.6	20.3608
A714215602	A7142156	2015	1	1	2	A714	1	37		4	4	4	1	3833.22	3975.08	7666.43			9423.37	10377.9					601	42.6	38.7	42.6	42.6	42.6	1.74657	42.6	1.74657	6	177.1	76.5	86.7	24.3907
A714215603	A7142156	2015	1	1	2	A714	2	5	63	4	4	1		2077.25	3975.08	4154.49			4114.38	4310.15					601								#VALUE!		108.8	18	49.6	15.206
A714215604	A7142156	2015	1	1	2	A714	1	2	35	4	4	1		1557.19	3975.08	3114.38			3451.15	4809.2					601								#VALUE!		97.9	15	47.5	15.6504
A714217601	A7142176	2015	1	1	2	A714	1	76		3	2	3	7	1533.93	3975.08	3067.86	9185.79		2803.74	3400.32		9923.7			601	33.6	29.1	33.6	33.6	33.6	1.61347	33.6	1.61347	15	156.8	51.2	78.5	20.8247
A714217602	A7142176	2015	1	1	2	A714	2	72		3	2	3	7	970.65	3975.08	1941.3			2006.35	3247.17					601	13.4	9.1	13.4	13.4	13.4	0.471068	13.4	0.471068	14	153.7	67.2	101.3	28.446
A714217603	A7142176	2015	1	1	2	A714	1	14		1	2	1		2105.35	3975.08	4210.7		7778.22	3622.64	4274.54			14941.5		601	33.6	34.9	34.9	34.9	34.9	1.33826	33.6	1.28841	1	172.5	77.6	88.2	26.0786
A714225602	A7142256	2015	1	1	2	A714	2	30		2	3	4	7	4841.31	3975.08	9682.63		17135.6	10070.2	9690.76			17708.3		601	21.9	19.4	21.9	21.9	21.9	1.27968	21.9	1.27968	5	166.6	47.5	63.3	17.1137
A714225603	A7142256	2015	1	1	2	A714	1	1	21	3	3	1		1557.19	3975.08	3114.38			3451.15	7213.79					601								#VALUE!		85.7	10.5	42	14.2964
A714237701	A7142377	2015	1	1	2	A714	1	69		2	2	3	7	1275.35	3975.08	2550.71	4592.9	16190.2	2800.32	3400.32	25851.9	4961.85	17615.8	28161.6	601	18.1	22.3	22.3	22.3	22.3	1.09519	18.1	0.888925	12	162.7	53.9	79.6	20.3617
A714237702	A7142377	2015	1	1	2	A714	2	65		3	2	2	6	977.296	3975.08	1954.59	5015.74		1985.45	3247.17		5358.11			601	26.7	21.7	26.7	26.7	26.7	1.15935	26.7	1.15935	12	152.7	53.7	80.6	23.0301
A714243801	A7142438	2015	1	1	2	A714	2	72		2	1	1	7	970.65	3975.08	1941.3	5015.74		2006.35	3247.17		5358.11			601	24.3	24	24.3	24.3	24.3	0.979182	24.3	0.979182	14	148.6	54.8	77.2	24.8166
A714245801	A7142458	2015	1	1	2	A714	1	32		3	3	4	2	3686.59	3975.08	7373.19			7333.98	13845					601	41.7	40.3	41.7	41.7	41.7	1.13862	41.7	1.13862	5	169	104.6	109.8	36.6234
A714245802	A7142458	2015	1	1	2	A714	2	32		3	3	4	7	2420.66	3975.08	4841.31		17135.6	5035.08	6460.51			17708.3		601	35.7	31	35.7	35.7	35.7	1.3569	35.7	1.3569	5	179	84.3	85.8	26.31
A714251801	A7142518	2015	1	1	2	A714	1	43		3	3	3	5	2740.89	3975.08	5481.77	8618.16	19637.9	6474.62	9133.02	26151.7	10948	21930.9	31225.1	601	45.5	41.6	45.5	45.5	45.5	1.89712	45.5	1.89712	7	169	68.5	84.2	23.9838
A714251802	A7142518	2015	1	1	2	A714	2	47		3	3	4	1	2410.41	3975.08	4820.81	6093.09		4854.09	4891.45		6298.02			601	24.7	23.3	24.7	24.7	24.7	1.04657	24.7	1.04657	8	165.7	64.8	82.6	23.601
A714251803	A7142518	2015	1	1	2	A714	1	4	59	3	3	1		1557.19	3975.08	3114.38			3451.15	4809.2					601								#VALUE!		112.5	17.9	48.9	14.1432
A714257901	A7142579	2015	1	1	2	A714	1	75		3	1				3975.08				2803.74						601								#VALUE!	15
A714257902	A7142579	2015	1	1	2	A714	2	73		3	1	1	7	1941.3	3975.08	3882.6	10031.5		2006.35	6494.35		10716.2			601	19.9	16.7	19.9	19.9	19.9	0.877026	19.9	0.877026	14	152.4	52.7	83.9	22.6903
A714263902	A7142639	2015	1	1	2	A714	2	57		2	2	1	5	1458.74	3975.08	2917.48	4240.35	22549	3121.26	3867.74	10928.4	4517.27	24086	12086.7	601	23.7		23.7				23.7	1.05805	10	159.8	57.2	84.3	22.3997
A714263903	A7142639	2015	1	1	2	A714	2	33		1	2	3	7	2420.66	3975.08	4841.31			5035.08	6460.51					601	27.9	27	27.9	27.9	27.9	1.5282	27.9	1.5282	5	161.3	47.5	65.4	18.2568
A714263904	A7142639	2015	1	1	2	A714	2	30		1	2	4	6	2420.66	3975.08	4841.31			5035.08	6460.51					601	27.6	32.8	32.8	32.8	32.8	1.61609	32.8	1.61609	5	166.7	56.4	67.2	20.2959
A714272001	A7142720	2015	1	1	2	A714	1	34		3	3	4	1	3686.59	3975.08	7373.19			7333.98	13845					601	37.5	30.9	37.5	37.5	37.5	1.55118	37.5	1.55118	5	188.5	85.9	85.3	24.1752
A714272002	A7142720	2015	1	1	2	A714	2	33		3	3	4	7	2420.66	3975.08	4841.31			5035.08	6460.51					601	20.6	20.1	20.6	20.6	20.6	1.24528	20.6	1.24528	5	155.5	40	63.5	16.5424
A714272003	A7142720	2015	1	1	2	A714	2	5	63	3	3	1		2077.25	3975.08	4154.49			4114.38	4310.15					601								#VALUE!		111.4	17.2	47.5	13.8598
A714272004	A7142720	2015	1	1	2	A714	2	3	43	3	3	1		2867.61	3975.08	5735.22			6549.7	5245.62					601								#VALUE!		98.2	14.4	48.5	14.9327
A714274001	A7142740	2015	1	1	2	A714	1	56		4	4	4	2	2335.67	3975.08	4671.34	12546.8	13221.3	5355.68	5118.93	18780.2	14092.9	14415.6	20541.2	601	33.5	30.1	33.5	33.5	33.5	1.46682	33.5	1.46682	10	167.4	64	81.4	22.8386
A714274002	A7142740	2015	1	1	2	A714	2	49		4	4	4	1	2410.41	3975.08	4820.81			4854.09	4891.45					601	19.3	14.6	19.3	19.3	19.3	1.00547	19.3	1.00547	8	162.2	50.5	77.8	19.1951
A714280002	A7142800	2015	1	1	2	A714	2	30		3	3	4	3	4841.31	3975.08	9682.63									601	26	23.7	26	26	26	0.953976	26	0.953976	5	165	74.2	93.2	27.2544
A714280003	A7142800	2015	1	1	2	A714	2	3	38	3	3	1		2867.61	3975.08	5735.22									601								#VALUE!		96.6	14.4	49.5	15.4315
A714286101	A7142861	2015	1	1	2	A714	1	66		3	3	3	7	1275.35	3975.08	2550.71	4592.9		4200.48	4533.76		4961.85			601	34.8	27.4	34.8	34.8	34.8	1.21255	34.8	1.21255	12	175.9	88.8	101.7	28.7
A714286102	A7142861	2015	1	1	2	A714	2	63		3	3	1	7	1174.08	3975.08	2348.16	5015.74		3830.07	4329.56		5358.11			601	28.7	25	28.7	28.7	28.7	1.24072	28.7	1.24072	11	157.8	57.6	88.1	23.1317
A714286103	A7142861	2015	1	1	2	A714	1	34		2	3	3	1	3686.59	3975.08	7373.19									601	48.4	47.6	48.4	48.4	48.4	2.017	48.4	2.017	5	173.7	72.4	77.4	23.996
A714286104	A7142861	2015	1	1	2	A714	2	6	74	2	3	1		2077.25	3975.08	4154.49			4114.38	5746.86					601								#VALUE!		124.2	24	60	15.5585
A714298201	A7142982	2015	1	1	2	A714	1	63		2	2	1	5	1775.52	3975.08	3551.04			5796.47	5100.49					601	40	39	40	40	40	1.61757	40	1.61757	11	166.8	68.8	96	24.7284
A714298202	A7142982	2015	1	1	2	A714	2	63		2	2	1	6	1174.08	3975.08	2348.16	10031.5	35220.4			35803.2				601	18.7	17.9	18.7	18.7	18.7	0.7436	18.7	0.7436	11	156	61.2	89.9	25.1479
A714298203	A7142982	2015	1	1	2	A714	1	37		1	2	3	1	3833.22	3975.08	7666.43			14135.1	15566.9					601	35.4	31.7	35.4	35.4	35.4	2.23734	35.4	2.23734	6	175.8	48.9	64.4	15.8224
A714302201	A7143022	2015	1	1	2	A714	2	57		3	3	3	6	1458.74	3975.08	2917.48	4240.35	15032.6	3121.26	3867.74	10928.4	4517.27	16057.3	12086.7	601	28.2	26.3	28.2	28.2	28.2	1.08555	28.2	1.08555	10	156.1	63.3	86.3	25.9775
A714302202	A7143022	2015	1	1	2	A714	2	30		3	3	4	7	2420.66	3975.08	4841.31			5035.08	6460.51					601	18	22	22	22	22	1.01728	22	1.01728	5	142.8	44.1	64.2	21.6263
A714304201	A7143042	2015	1	1	2	A714	1	71		3	2	2	5	896.45	3975.08	1792.9			2145.55	3400.32					601		31	31					#VALUE!	14	165.5	62.6	78	22.8548
A714304202	A7143042	2015	1	1	2	A714	2	65		3	2	2	7	977.296	3975.08	1954.59			1985.45	3247.17					601	24.3	27.2	27.2	27.2	27.2	1.29473	24.3	1.15669	12	153.5	49.5	76.7	21.0082
A714308201	A7143082	2015	1	1	2	A714	1	36		2	3	4	1	3833.22	3975.08	7666.43		17589.4							601	37.4	36.3	37.4	37.4	37.4	1.61114	37.4	1.61114	6	173.9	70.2	85	23.2134
A714308202	A7143082	2015	1	1	2	A714	2	34		2	3	4	7	2420.66	3975.08	4841.31			10070.2	9690.76					601	29.1	26.9	29.1	29.1	29.1	1.52564	29.1	1.52564	5	169.5	54.8	70	19.074
A714308203	A7143082	2015	1	1	2	A714	2	2	31	2	3	1		2867.61	3975.08	5735.22			6549.7	7868.42					601								#VALUE!		91.2	12	45	14.4275
A714316301	A7143163	2015	1	1	2	A714	1	57		4	4	4	2	2335.67	3975.08	4671.34	6273.41		10711.4	10237.9		7046.46			601	38.7	37.5	38.7	38.7	38.7	1.33732	38.7	1.33732	10	167.2	80.9	98.3	28.9385
A714316302	A7143163	2015	1	1	2	A714	2	48		4	4	3	3	2410.41	3975.08	4820.81	6093.09		9708.18	9782.9		6298.02			601	23.1	23	23.1	23.1	23.1	0.970584	23.1	0.970584	8	166.4	65.9	78	23.8001
A714316303	A7143163	2015	1	1	2	A714	1	19		4	4	3	7	3100.08	3975.08	6200.16									601	37.7	32.8	37.7	37.7	37.7	1.43954	37.7	1.43954	2	170.8	76.4	86.3	26.1889
A714316304	A7143163	2015	1	1	2	A714	1	23		4	4	3	6	2905.74	3975.08	5811.49		31342.4							601	36.5	32.9	36.5	36.5	36.5	1.48297	36.5	1.48297	3	180.4	80.1	91.9	24.6127
A715203502	A7152035	2015	1	1	2	A715	2	45		4	4	3	7	7856.2	8637.28	15712.4	22424.2	50123.1	15820.8	15942.6	48563.9	25202.5	48009	51720.7	601	26.4	21.6	26.4	26.4	26.4	1.22467	26.4	1.22467	8	160.6	55.6	73.8	21.5568
A715203503	A7152035	2015	1	1	2	A715	2	19		4	4	3	7	7497.79	8637.28	14995.6			15766.1	20831.8					601	21.6	18.6	21.6	21.6	21.6	0.956082	21.6	0.956082	2	158.7	56.9	70.3	22.5922
A715215601	A7152156	2015	1	1	2	A715	1	54		4	4	4	2	12168.6	8637.28	24337.2	23357.1		23964.7	21660.1		26678.5			601	49.4	40.7	49.4	49.4	49.4	2.18851	49.4	2.18851	9	176.1	70	77.3	22.5725
A715215603	A7152156	2015	1	1	2	A715	2	13		4	4	1		4833.22	8637.28	9666.44		32452.2	13430.1	15051.2			43522.5		601	24.1	24.4	24.4	24.4	24.4	1.00013	24.1	0.987834	1	158.9	61.6	73.6	24.3968
A715215604	A7152156	2015	1	1	2	A715	1	11		4	4	1		4574.62	8637.28	9149.25			7871.47	12384					601	14.3	16.7	16.7	16.7	16.7	0.772221	16.7	0.772221	1	141.5	43.3	70.9	21.6259
A715227601	A7152276	2015	1	1	2	A715	2	43		3	4	4	7	4668.75	8637.28	9337.51			9713.64	12003.3					601	27.6	28	28	28	28	1.32151	27.6	1.30263	7	159.2	53.7	70.3	21.1879
A715227602	A7152276	2015	1	1	2	A715	1	45		4	4	4	1	6147.3	8637.28	12294.6			12498	22622.3					601	52.8	51.9	52.8	52.8	52.8	2.33067	52.8	2.33067	8	174.9	69.3	78.9	22.6545
A715227603	A7152276	2015	1	1	2	A715	2	12		4	4	1		4833.22	8637.28	9666.44		16226.1	8953.39	11288.4			21761.2		601	19.8	18.6	19.8	19.8	19.8	1.18016	19.8	1.18016	1	154.6	40.1	60.5	16.7774
A715227604	A7152276	2015	1	1	2	A715	2	9		4	4	1		4513.55	8637.28	9027.11		13373.9	8939.94	9365.33			18558.1		601								#VALUE!		133.6	35.2	63.2	19.721
A715241801	A7152418	2015	1	1	2	A715	1	43		4	4	4	1	5955.55	8637.28	11911.1	18726	42670.4	14068.4	19844.7	56823.9	23788.5	35739.6	67847.5	601	41.4	44.1	44.1	44.1	44.1	1.90512	41.4	1.78848	7	180	75	83.8	23.1481
A715241802	A7152418	2015	1	1	2	A715	2	42		4	4	4	7	4668.75	8637.28	9337.51	14843.2		9713.64	12003.3		15067.8			601		25.3	25.3					#VALUE!	7	157.5	47.1	64.3	18.9872
A715241803	A7152418	2015	1	1	2	A715	1	9		4	4	1		5346.36	8637.28	10692.7		16139.9	9285.46	11230.4			16739.8		601								#VALUE!		131.4	27.5	56.2	15.9273
A715241804	A7152418	2015	1	1	2	A715	1	4	54	4	4	1		3383.55	8637.28	6767.1			7498.86	10449.7					601								#VALUE!		106.7	16	46.7	14.0537
A715253801	A7152538	2015	1	1	2	A715	2	54		4	4	3	7	4048.71	8637.28	8097.42	10753.7	41401.6	8511.02	9403.86	30366.1	11628.9	42537.7	32423.6	601	26.2	25.7	26.2	26.2	26.2	1.11838	26.2	1.11838	9	161.1	60.8	76.5	23.4268
A715253803	A7152538	2015	1	1	2	A715	1	27		4	4	4	1	5710.64	8637.28	11421.3			12510	19191.8					601	39.9	45.4	45.4	45.4	45.4	1.8729	39.9	1.64601	4	176.6	75.6	84.8	24.2404
A715253804	A7152538	2015	1	1	2	A715	2	27		4	4	4	2	6051.53	8637.28	12103.1			13874	17289.8					601	22.2	16.6	22.2	22.2	22.2	0.865975	22.2	0.865975	4	159.6	65.3	94	25.6358
A715253805	A7152538	2015	1	1	2	A715	2	22		4	4	3	6	6795.54	8637.28	13591.1		25367.5	13528.6	14529.1			27631.8		601	23.9	22.3	23.9	23.9	23.9	1.21608	23.9	1.21608	3	168.5	55.8	68.3	19.6533
A715263901	A7152639	2015	1	1	2	A715	1	41		2	3	4	1	5955.55	8637.28	11911.1	22700.8	42670.4			56823.9				601	39.4	37.7	39.4	39.4	39.4	1.74244	39.4	1.74244	7	182	74.9	83.4	22.612
A715263902	A7152639	2015	1	1	2	A715	2	40		2	3			4668.75	8637.28	9337.51			19427.3	16004.4					601								#VALUE!	7	150.2	48.1	71.4	21.3209
A715263903	A7152639	2015	1	1	2	A715	1	8		3	3	1		5346.36	8637.28	10692.7			9285.46	14973.9					601								#VALUE!		138	29.2	60.4	15.3329
A715263904	A7152639	2015	1	1	2	A715	1	4	48	3	3	1		3383.55	8637.28	6767.1			7498.86	13932.9					601								#VALUE!		104.2	14.9	48.5	13.7231
A715288104	A7152881	2015	1	1	2	A715	2	69		1	1	1	7	6370.57	8637.28	12741.1	22147.6	51413.7	12942.3	20017.7	74119.4	25079	58915	86404.7	601	26.3	24.7	26.3	26.3	26.3	0.998879	26.3	0.998879	12	153.7	62.2	88	26.3295
A715318302	A7153183	2015	1	1	2	A715	2	45		4	4	3	7	8846.04	8637.28	17692.1	22424.2	33883.6	19611.2	20436.9	48563.9	25202.5	56649	51720.7	601	29.9	26.4	29.9	29.9	29.9	1.46722	29.9	1.46722	8	160.2	52.3	67.7	20.3787
A715342501	A7153425	2015	1	1	2	A715	1	34		4	4	4	2	8010.43	8637.28	16020.9			15935.7	24835.2					601	47.8	48.4	48.4	48.4	48.4	1.65212	47.8	1.63163	5	177.5	92.3	93.2	29.2958
A715342502	A7153425	2015	1	1	2	A715	2	32		4	4	4	7	5259.74	8637.28	10519.5		37233.1	10940.5	14037.7			38477.6		601	27.1	26.4	27.1	27.1	27.1	1.3407	27.1	1.3407	5	160.7	52.2	66.7	20.2134
A715342503	A7153425	2015	1	1	2	A715	1	1	22	4	4	1		3383.55	8637.28	6767.1			7498.86	10449.7					601								#VALUE!		88.1	12.7	45.3	16.3626
A715350601	A7153506	2015	1	1	2	A715	1	60		4	4	4	1	3857.94	8637.28	7715.89		26384.2	12594.9	11082.6			57115.5		601	40.1	39.9	40.1	40.1	40.1	1.51309	40.1	1.51309	11	167.1	74	86.4	26.502
A715350602	A7153506	2015	1	1	2	A715	2	56		4	4	3	7	3169.63	8637.28	6339.26	18427.3		10173.1	12606.1		19630.8			601	26.7	24.1	26.7	26.7	26.7	1.40061	26.7	1.40061	10	153.3	44.8	66.5	19.0631
A715350603	A7153506	2015	1	1	2	A715	1	28		4	4	4	2	5710.64	8637.28	11421.3		19533.3							601	43.3	44.9	44.9	44.9	44.9	1.78721	43.3	1.72352	4	174.5	76.5	80.6	25.1229
A715360604	A7153606	2015	1	1	2	A715	1	25		2	3	3	3	9479.97	8637.28	18959.9		49805.9	20416.9	22568.2			56628.7		601	38.1	32.3	38.1	38.1	38.1	1.66072	38.1	1.66072	4	166.5	63.6	80.2	22.9419
A715372701	A7153727	2015	1	1	2	A715	1	59		4	4	4	1	5075.07	8637.28	10150.1	13631.2	14364	11637.1	11122.7	20403.3	15310.9	15661.5	22316.5	601	44.1	41.2	44.1	44.1	44.1	1.5185	44.1	1.5185	10	177.5	91.5	101.1	29.0419
A715372703	A7153727	2015	1	1	2	A715	2	24		4	4	4	2	6795.54	8637.28	13591.1		12683.7	13528.6	14529.1			13815.9		601	32.3	35.1	35.1	35.1	35.1	1.55439	32.3	1.4304	3	166.5	62.6	73.2	22.5811
A715380801	A7153808	2015	1	1	2	A715	1	73		4	4	4	7	2921.79	8637.28	5843.57			6992.97	11082.6					601	35.7	35.1	35.7	35.7	35.7	1.49494	35.7	1.49494	14	164.6	64.7	87	23.8806
A715380802	A7153808	2015	1	1	2	A715	2	68		4	4	4	7	3185.28	8637.28	6370.57	21796.9		6471.15	10583.5		23284.8			601	23.6	18.4	23.6	23.6	23.6	0.807126	23.6	0.807126	12	151.6	67.2	87.4	29.2396
A716207502	A7162075	2015	1	1	1	A716	2	36		3	3	3	7	9435.16	8793.05	18870.3			19553.7	17410.6					612	34	33.1	34	34	34	1.50837	34	1.50837	6	164.1	60.7	77.7	22.5409
A716207503	A7162075	2015	1	1	1	A716	1	6	76	3	3	1		5442.78	8793.05	10885.6		16430.9	9452.93	15243.9			34083.4		612								#VALUE!		116	22.1	54.8	16.4239
A716207504	A7162075	2015	1	1	1	A716	1	3	42	3	3	1		3444.57	8793.05	6889.15			7634.1	14184.2					612								#VALUE!		97.3	15	51	15.844
A716209501	A7162095	2015	1	1	1	A716	1	69		1	1	1	5	4231.71	8793.05	8463.41	10159.7		9291.65	11282.5		10975.8			612	28.3	30.1	30.1	30.1	30.1	1.15327	30.1	1.15327	12	163.3	69.6	93.3	26.0998
A716209502	A7162095	2015	1	1	1	A716	2	60		1	1	1	7	3895.68	8793.05	7791.36	11095		8472.28	10774.3		11852.4			612	23.5	21.2	23.5	23.5	23.5	0.897538	23.5	0.897538	11	156.1	63.8	87.2	26.1827
A716237701	A7162377	2015	1	1	1	A716	1	32		2	3				8793.05				16223.1						612								#VALUE!	5
A716237702	A7162377	2015	1	1	1	A716	2	39		2	3	3	1	9435.16	8793.05	18870.3			16068.5	20040.4					612	20.1	19.9	20.1	20.1	20.1	1.14716	20.1	1.14716	6	146.1	37.4	59	17.5215
A716257901	A7162579	2015	1	1	1	A716	2	42		3	3	3	2	4752.95	8793.05	9505.91		23108.5	9888.83	12219.8			21759.3		612	30	27.7	30	30	30	1.25451	30	1.25451	7	169	68.3	79.6	23.9137
A716257902	A7162579	2015	1	1	1	A716	1	38		3	3	4	6	8479.24	8793.05	16958.5		19454.2	20032.8	21609.9			21869.9		612	42.8	37.6	42.8	42.8	42.8	2.20037	42.8	2.20037	6	184.9	66.5	78.1	19.4513
A716270001	A7162700	2015	1	1	1	A716	1	38		1	2			8479.24	8793.05	16958.5			20032.8	21609.9					612	23.9	20.6	23.9	23.9	23.9	0.740177	20.6	0.637977	6	152.1	74.7	100.8	32.2896
A716270002	A7162700	2015	1	1	1	A716	2	48		2	2	2	7	5331.92	8793.05	10663.8	13478.2		10737.4	10820.1		13931.5			612	27.8	26.4	27.8	27.8	27.8	1.20092	27.8	1.20092	8	154.7	55.4	80	23.1488
A716270003	A7162700	2015	1	1	1	A716	1	4	57	2	2	1		3444.57	8793.05	6889.15			7634.1	10638.1					612								#VALUE!		115.4	20.4	54.3	15.3186
A716280001	A7162800	2015	1	1	1	A716	1	38		1	2	3	3	9662.44	8793.05	19324.9		38908.5	20032.8	21609.9			43739.7		612	45.5	41.1	45.5	45.5	45.5	1.71184	45.5	1.71184	6	175	81.4	91.7	26.5796
A716280002	A7162800	2015	1	1	1	A716	2	66		3	2				8793.05				4391.9						612								#VALUE!	12
A716288101	A7162881	2015	1	1	1	A716	2	57		2	3	2	3	3226.79	8793.05	6453.58	9379.84	16626.4	6904.36	8555.61	24174.1	9992.4	17759.7	26736.2	612	32.5	30.4	32.5	32.5	32.5	1.14177	32.5	1.14177	10	160.8	73.6	90.3	28.4646
A716288102	A7162881	2015	1	1	1	A716	2	34		2	3	4	2	5354.6	8793.05	10709.2		18952.3	11137.8	14290.9			19585.8		612	33.2	33.6	33.6	33.6	33.6	1.13571	33.2	1.12219	5	153.6	69.8	81.5	29.5851
A716318302	A7163183	2015	1	1	1	A716	2	62		3	3	1	6	5194.24	8793.05	10388.5	22147.6	51413.7			74119.4				612	17.4	15.1	17.4	17.4	17.4	0.671203	17.4	0.671203	11	147.5	56.4	87.2	25.9236
A716326401	A7163264	2015	1	1	1	A716	1	46		1	2	4	2	9765.59	8793.05	19531.2	24121.3	51174.3	12723.4	22622.3	49346.4	28454.6	59563.4	60640.2	612	45.4	38.3	45.4	45.4	45.4	2.04649	45.4	2.04649	8	166.5	61.5	82	22.1843
A716326402	A7163264	2015	1	1	1	A716	2	31		1	2				8793.05				11137.8						612								#VALUE!	5
A716326403	A7163264	2015	1	1	1	A716	1	3	38	2	2	1		3444.57	8793.05	6889.15			7634.1	19891.8					612								#VALUE!		100.4	17.3	54.2	17.1624
A716326404	A7163264	2015	1	1	1	A716	2	80		3	2				8793.05				7649.26						612								#VALUE!	16
A716338501	A7163385	2015	1	1	1	A716	1	43		3	4	4	5	6062.96	8793.05	12125.9	19063.7		14322.1	20202.6		24217.5			612	53.4	49.3	53.4	53.4	53.4	2.04563	53.4	2.04563	7	171.3	76.6	85.8	26.1044
A716338502	A7163385	2015	1	1	1	A716	2	39		3	4	4	1	7622.5	8793.05	15245		33468.4	16068.5	13058			34462.7		612	34.6	31.5	34.6	34.6	34.6	1.06483	34.6	1.06483	6	165.5	89	100.6	32.4933
A716338503	A7163385	2015	1	1	1	A716	2	9		3	4	1		4594.96	8793.05	9189.91		27230.3	9101.17	9534.23			18892.8		612								#VALUE!		139.8	32.1	52.8	16.4244
A716338504	A7163385	2015	1	1	1	A716	1	6	80	3	4	1		5442.78	8793.05	10885.6			9452.93	11432.9					612								#VALUE!		123.4	30.1	59.6	19.7668
A716372701	A7163727	2015	1	1	1	A716	1	66		4	4	3	7	4231.71	8793.05	8463.41	10159.7	50622.3	6194.43	11282.5	57185.5	10975.8	57115.5	62294.7	612	34	28.1	34	34	34	1.74646	34	1.74646	12	169.3	55.8	78.1	19.468
A716372702	A7163727	2015	1	1	1	A716	2	63		4	4	3	7	3895.68	8793.05	7791.36	11095		5648.19	10774.3		11852.4			612	23.8	22	23.8	23.8	23.8	0.953355	23.8	0.953355	11	156.7	61.3	82	24.9645
A716372703	A7163727	2015	1	1	1	A716	1	31		3	4				8793.05				16223.1						612								#VALUE!	5
A716378801	A7163788	2015	1	1	1	A716	1	52		4	4	1	5	12168.6	8793.05	24337.2	23357.1	51907.6	23964.7	21660.1	67879.8	26678.5	60123.3	82163	612	43.7	44.5	44.5	44.5	44.5	1.6214	43.7	1.59225	9	171.9	81.1	96.7	27.4454
A716405001	A7164050	2015	1	1	1	A716	2	35		3	3	4	1	7622.5	8793.05	15245			16068.5	13058					612	27.7	24.1	27.7	27.7	27.7	1.02867	27.7	1.02867	6	165.1	73.4	88.8	26.9279
A716405002	A7164050	2015	1	1	1	A716	1	36		3	3	4	1	8479.24	8793.05	16958.5			20032.8	21609.9					612	46.8	43.4	46.8	46.8	46.8	2.36932	46.8	2.36932	6	171.8	58.3	72.6	19.7525
A716417101	A7164171	2015	1	1	1	A716	1	72		3	2	3	2	1982.99	8793.05	3965.97	20319.4		4746.06	7521.66		21951.7			612	34.2	30.1	34.2	34.2	34.2	1.6616	34.2	1.6616	14	168.3	58.3	81.4	20.5826
A716417102	A7164171	2015	1	1	1	A716	2	71		3	2	1	7	2147.12	8793.05	4294.24			4438.13	7182.89					612	15.1	13.5	15.1	15.1	15.1	0.582492	15.1	0.582492	14	140.4	51.1	85.2	25.9231
A717205502	A7172055	2015	1	1	2	A717	1	28		2	3	3	5	7684.07	5811.03	15368.1			16833.1	22568.2					601	39	36.3	39	39	39	1.7722	39	1.7722	4	171.2	64.5	81.5	22.0066
A717221601	A7172216	2015	1	1	2	A717	1	64		1	2	3	7	2595.57	5811.03	5191.13		23667.8	5649.1	4970.81			25751.9		601	44.8	38.1	44.8	44.8	44.8	1.59101	44.8	1.59101	11	172.1	83.4	99.3	28.1582
A717221602	A7172216	2015	1	1	2	A717	2	62		2	2	3	3	1716.35	5811.03	3432.7	14664.7		3732.7	4746.93		15665.7			601	24.1	23.3	24.1	24.1	24.1	0.865621	24.1	0.865621	11	154.2	66.2	95.4	27.8413
A717227601	A7172276	2015	1	1	2	A717	1	69		1	1	2	7	3728.79	5811.03	7457.58		47335.7	10234.2	12427			57115.5		601								#VALUE!	12	167	73.3	100.5	26.2828
A717227602	A7172276	2015	1	1	2	A717	2	64		1	1	2	6	3432.7	5811.03	6865.39	14664.7		9331.74	11867.3		15665.7			601	20.7	23.6	23.6	23.6	23.6	0.924416	20.7	0.810822	11	162	67	94.1	25.5296
A717227603	A7172276	2015	1	1	2	A717	2	18		1	1	3	3	3362.93	5811.03	6725.87		10686							601	26.5	25.2	26.5	26.5	26.5	1.36432	26.5	1.36432	2	159.8	49.6	64.9	19.4235
A717243801	A7172438	2015	1	1	2	A717	1	44		1	2	3	1	4006.8	5811.03	8013.61	12598.6		9465.01	13351.2		16004.5			601	48.7	47.5	48.7	48.7	48.7	1.44818	48.7	1.44818	7	162.5	88.8	100.3	33.6284
A717243802	A7172438	2015	1	1	2	A717	2	38		2	2	3	3	5037.45	5811.03	10074.9			10619.1	8629.57					601	33.8	30.8	33.8	33.8	33.8	1.73481	33.8	1.73481	6	158.1	48.7	65.8	19.4834
A717243803	A7172438	2015	1	1	2	A717	2	18		2	2	3	3	3362.93	5811.03	6725.87		16029	7071.48	9560.94			22771.7		601	23	19.8	23	23	23	0.99532	23	0.99532	2	152.3	53.6	70.3	23.1081
[truncated: 12,931 more rows]
